# Supplementary material for: Structural basis of S-adenosylmethionine-dependent allosteric transition from active to inactive states in methylenetetrahydrofolate reductase
Source: Nat Commun. 2024 Jun 17;15:5167. doi: 10.1038/s41467-024-49327-5 (PMC11183114; doi:10.1038/s41467-024-49327-5)
Supplement: Supplementary file 4 — Source Data [file 41467_2024_49327_MOESM4_ESM.xlsx]

## Sheet: Fig2a_cMR_UV-Vis_NAD(P)H_Assay
Time (min)	NADPH	NADH	NADPH+FAD	NADPH+AdoMet
0.000833333	0	0	0	0
0.0025	-0.000855685	-0.000768423	0.00147891	4.363e-05
0.00416667	-0.00222468	0.00107479	-0.00220835	-0.000311018
0.00583333	-0.00360167	-0.00203872	-0.00525558	-0.00386143
0.0075	-0.00354731	-0.00424242	-0.00584364	-0.00471807
0.00916667	-0.00488496	-0.000655175	-0.00675189	-0.00373065
0.0108333	-0.0050714	-0.00194001	-0.00697398	-0.00528216
0.0125	-0.00797248	-0.00347567	-0.0103575	-0.00481129
0.0141667	-0.00870442	-0.00327337	-0.0115066	-0.00254202
0.0158333	-0.0111763	-0.00322938	-0.0155532	-0.00798369
0.0175	-0.0114486	-0.00425267	-0.0167054	-0.00861561
0.0191667	-0.0140775	-0.00442636	-0.0164882	-0.00741577
0.0208333	-0.0165117	-0.00310314	-0.0185091	-0.00630069
0.0225	-0.0163171	-0.00655723	-0.0180712	-0.00674093
0.0241667	-0.0162586	-0.00626361	-0.0207012	-0.00895965
0.0258333	-0.015569	-0.00919211	-0.0242401	-0.0115573
0.0275	-0.0199126	-0.00796855	-0.0246683	-0.012524
0.0291667	-0.0184666	-0.00820434	-0.0268193	-0.0119156
0.0308333	-0.0203834	-0.0084306	-0.0287452	-0.0125111
0.0325	-0.0238725	-0.00657773	-0.0288393	-0.0113961
0.0341667	-0.0253619	-0.00775945	-0.0323319	-0.0117278
0.0358333	-0.0243479	-0.00790811	-0.0340829	-0.0170475
0.0375	-0.0267484	-0.00906801	-0.0342442	-0.0162637
0.0391667	-0.0272623	-0.0103017	-0.0375462	-0.0156894
0.0408333	-0.0284722	-0.00914407	-0.0386439	-0.0184802
0.0425	-0.0314784	-0.0102055	-0.0436499	-0.0178953
0.0441667	-0.0318108	-0.013311	-0.0429325	-0.0186975
0.0458333	-0.0355644	-0.0112927	-0.0442204	-0.0186139
0.0475	-0.0356983	-0.0117965	-0.0478011	-0.0210692
0.0491667	-0.0354459	-0.0140712	-0.0466591	-0.0202751
0.0508333	-0.0383356	-0.0167001	-0.0485793	-0.0211484
0.0525	-0.0383884	-0.0144867	-0.0517837	-0.0205693
0.0541667	-0.0441856	-0.0141269	-0.0529639	-0.0216674
0.0558333	-0.044016	-0.0164133	-0.0528188	-0.024588
0.0575	-0.0446907	-0.0152295	-0.0572032	-0.0217978
0.0591667	-0.0429987	-0.0155292	-0.0587699	-0.0246949
0.0608333	-0.0431181	-0.0192103	-0.0600078	-0.0240474
0.0625	-0.0502941	-0.0170593	-0.0612317	-0.0252638
0.0641667	-0.0468572	-0.0166577	-0.0623906	-0.0248621
0.0658333	-0.0528393	-0.0140257	-0.0644153	-0.025064
0.0675	-0.0517418	-0.0199414	-0.0668084	-0.0286744
0.0691667	-0.0528905	-0.0191879	-0.0680909	-0.0287367
0.0708333	-0.0548503	-0.0196552	-0.0687476	-0.0297151
0.0725	-0.0528987	-0.019749	-0.0705159	-0.0294451
0.0741667	-0.0553315	-0.0217972	-0.0703946	-0.0307281
0.0758333	-0.0573604	-0.0188769	-0.0741326	-0.0326022
0.0775	-0.058713	-0.0206295	-0.0756156	-0.0362101
0.0791667	-0.0579787	-0.0219049	-0.0790285	-0.0355052
0.0808333	-0.0625465	-0.0236588	-0.0775952	-0.0380818
0.0825	-0.0654691	-0.0214916	-0.0809779	-0.0393974
0.0841667	-0.0647687	-0.0239829	-0.0835553	-0.0392054
0.0858333	-0.0641728	-0.0235593	-0.0826063	-0.0405463
0.0875	-0.0646291	-0.0235805	-0.0858236	-0.045514
0.0891667	-0.065341	-0.0247826	-0.0865399	-0.0439945
0.0908333	-0.0681366	-0.0255326	-0.0901785	-0.0446929
0.0925	-0.0709738	-0.0248358	-0.089795	-0.0464873
0.0941667	-0.0711462	-0.0274424	-0.0944231	-0.0487667
0.0958333	-0.072198	-0.0268996	-0.0910938	-0.047982
0.0975	-0.0746786	-0.029992	-0.0927604	-0.0502307
0.0991667	-0.0755265	-0.0285166	-0.100125	-0.0515258
0.100833	-0.0755361	-0.0292138	-0.0976021	-0.0531732
0.1025	-0.0764944	-0.0274298	-0.0985628	-0.0536493
0.104167	-0.078957	-0.0300469	-0.102798	-0.05475
0.105833	-0.0784541	-0.0315991	-0.102256	-0.0574052
0.1075	-0.0783759	-0.0306837	-0.102651	-0.0576468
0.109167	-0.0826577	-0.0318137	-0.107229	-0.0610753
0.110833	-0.085206	-0.0306813	-0.106961	-0.0624495
0.1125	-0.0869361	-0.0323519	-0.108332	-0.0615343
0.114167	-0.0863897	-0.0324434	-0.11119	-0.0607378
0.115833	-0.087121	-0.0318407	-0.111313	-0.067921
0.1175	-0.0884069	-0.0338466	-0.113969	-0.0638914
0.119167	-0.0911928	-0.0319601	-0.115223	-0.0663985
0.120833	-0.0933059	-0.0353526	-0.114808	-0.0666774
0.1225	-0.0949425	-0.033156	-0.118682	-0.0687014
0.124167	-0.0921681	-0.0336738	-0.119238	-0.0694281
0.125833	-0.093783	-0.0356392	-0.11935	-0.0705895
0.1275	-0.0962109	-0.0339739	-0.121785	-0.0702628
0.129167	-0.0985085	-0.0364788	-0.12354	-0.0716975
0.130833	-0.0986503	-0.0372594	-0.125491	-0.0725249
0.1325	-0.102573	-0.0376282	-0.125764	-0.0746323
0.134167	-0.101425	-0.0380303	-0.128277	-0.0751255
0.135833	-0.104227	-0.0376042	-0.128769	-0.0762466
0.1375	-0.102808	-0.0366325	-0.131184	-0.0756496
0.139167	-0.105062	-0.0369706	-0.130905	-0.0764312
0.140833	-0.10447	-0.0385175	-0.132544	-0.0768115
0.1425	-0.109853	-0.0396293	-0.13617	-0.0806767
0.144167	-0.110645	-0.0411727	-0.13568	-0.0785465
0.145833	-0.109612	-0.0388266	-0.138418	-0.081134
0.1475	-0.113046	-0.0400628	-0.138495	-0.0823684
0.149167	-0.113836	-0.0403793	-0.142945	-0.0818456
0.150833	-0.114882	-0.0413018	-0.14335	-0.0824614
0.1525	-0.114896	-0.0426117	-0.143681	-0.0829628
0.154167	-0.117104	-0.0424553	-0.144919	-0.0866439
0.155833	-0.116501	-0.046698	-0.148128	-0.0862468
0.1575	-0.119453	-0.0443134	-0.14715	-0.0864673
0.159167	-0.120308	-0.0462956	-0.147651	-0.0862603
0.160833	-0.122247	-0.0452955	-0.153319	-0.0900486
0.1625	-0.121975	-0.0464711	-0.152339	-0.0885949
0.164167	-0.122479	-0.0475294	-0.156439	-0.0891734
0.165833	-0.124773	-0.0450248	-0.154698	-0.0928822
0.1675	-0.125586	-0.045711	-0.157267	-0.0909944
0.169167	-0.126339	-0.0483378	-0.15798	-0.0916035
0.170833	-0.130712	-0.0466699	-0.159574	-0.0957129
0.1725	-0.13109	-0.0495915	-0.160324	-0.0943804
0.174167	-0.133316	-0.0488271	-0.161807	-0.0940498
0.175833	-0.134798	-0.0476239	-0.16142	-0.0950208
0.1775	-0.135243	-0.0514965	-0.16313	-0.0978072
0.179167	-0.135156	-0.0507984	-0.167335	-0.0973022
0.180833	-0.13549	-0.0535367	-0.168858	-0.10062
0.1825	-0.136948	-0.0528341	-0.169696	-0.098237
0.184167	-0.138245	-0.0512165	-0.170747	-0.0999716
0.185833	-0.142307	-0.0529299	-0.170791	-0.102333
0.1875	-0.140877	-0.052968	-0.17434	-0.100845
0.189167	-0.141372	-0.0541745	-0.175381	-0.101194
0.190833	-0.14535	-0.053279	-0.174905	-0.101848
0.1925	-0.145888	-0.055292	-0.177558	-0.100764
0.194167	-0.146048	-0.0551809	-0.181016	-0.103852
0.195833	-0.14825	-0.0552431	-0.180625	-0.10355
0.1975	-0.153277	-0.0547068	-0.181118	-0.104228
0.199167	-0.150081	-0.0576221	-0.183459	-0.105982
0.200833	-0.152067	-0.0568635	-0.182667	-0.104464
0.2025	-0.15358	-0.055858	-0.184153	-0.107048
0.204167	-0.151028	-0.0553786	-0.187329	-0.106726
0.205833	-0.154984	-0.0554236	-0.189651	-0.110861
0.2075	-0.156234	-0.0579447	-0.187676	-0.112586
0.209167	-0.156122	-0.0578153	-0.19109	-0.112817
0.210833	-0.15851	-0.060167	-0.194247	-0.111781
0.2125	-0.161645	-0.0611132	-0.193613	-0.112717
0.214167	-0.162735	-0.0601875	-0.196138	-0.113552
0.215833	-0.160476	-0.0607128	-0.196362	-0.115207
0.2175	-0.16366	-0.0616668	-0.198198	-0.115835
0.219167	-0.165333	-0.059016	-0.197167	-0.115425
0.220833	-0.167673	-0.061251	-0.200138	-0.11749
0.2225	-0.168628	-0.0625866	-0.203675	-0.118674
0.224167	-0.166608	-0.0637753	-0.20363	-0.119929
0.225833	-0.170393	-0.0643685	-0.206869	-0.119789
0.2275	-0.170021	-0.0628879	-0.205587	-0.118799
0.229167	-0.173045	-0.0629498	-0.209041	-0.119798
0.230833	-0.173606	-0.066342	-0.207534	-0.122731
0.2325	-0.176475	-0.0632136	-0.208962	-0.123262
0.234167	-0.176656	-0.0661024	-0.211944	-0.12453
0.235833	-0.179264	-0.0647489	-0.214032	-0.124858
0.2375	-0.177878	-0.0668013	-0.213064	-0.126796
0.239167	-0.17928	-0.0685814	-0.216346	-0.125545
0.240833	-0.178759	-0.0677707	-0.217797	-0.125809
0.2425	-0.18319	-0.0660074	-0.217488	-0.13067
0.244167	-0.183166	-0.0673135	-0.220325	-0.130184
0.245833	-0.184411	-0.0678532	-0.22185	-0.130854
0.2475	-0.185735	-0.0696687	-0.222848	-0.132108
0.249167	-0.188258	-0.0693971	-0.227264	-0.135085
0.250833	-0.188575	-0.0694443	-0.225105	-0.132379
0.2525	-0.190396	-0.0703927	-0.22656	-0.13657
0.254167	-0.190716	-0.0713969	-0.227602	-0.135049
0.255833	-0.193467	-0.0698916	-0.229585	-0.136399
0.2575	-0.193229	-0.0721585	-0.232322	-0.137644
0.259167	-0.193325	-0.0712989	-0.2332	-0.139258
0.260833	-0.195953	-0.0750868	-0.235054	-0.142721
0.2625	-0.198111	-0.0728221	-0.234833	-0.141466
0.264167	-0.197606	-0.07279	-0.237234	-0.138041
0.265833	-0.199034	-0.0747702	-0.238417	-0.139871
0.2675	-0.201908	-0.073634	-0.238597	-0.14334
0.269167	-0.201623	-0.0763235	-0.239526	-0.143226
0.270833	-0.202669	-0.0742452	-0.2425	-0.144296
0.2725	-0.203544	-0.0766443	-0.24387	-0.144531
0.274167	-0.205557	-0.0760933	-0.244236	-0.144536
0.275833	-0.206727	-0.0772057	-0.247645	-0.146855
0.2775	-0.209415	-0.0775395	-0.247203	-0.148049
0.279167	-0.208386	-0.0800735	-0.250836	-0.148827
0.280833	-0.208467	-0.0772373	-0.251909	-0.148679
0.2825	-0.210514	-0.0784379	-0.251331	-0.150129
0.284167	-0.212149	-0.0803207	-0.254964	-0.149529
0.285833	-0.21502	-0.0793351	-0.25558	-0.151116
0.2875	-0.21476	-0.0794222	-0.256758	-0.15265
0.289167	-0.216433	-0.0798531	-0.25785	-0.152587
0.290833	-0.217204	-0.0814282	-0.262007	-0.154337
0.2925	-0.217585	-0.0822244	-0.258611	-0.154541
0.294167	-0.219762	-0.0828133	-0.261824	-0.157136
0.295833	-0.221894	-0.0819986	-0.264339	-0.157852
0.2975	-0.222605	-0.0818597	-0.26498	-0.158669
0.299167	-0.2216	-0.0854069	-0.266225	-0.157825
0.300833	-0.22431	-0.0860201	-0.267481	-0.159702
0.3025	-0.22583	-0.0839202	-0.267735	-0.160956
0.304167	-0.226076	-0.0859492	-0.270664	-0.162981
0.305833	-0.228508	-0.0860481	-0.272156	-0.163587
0.3075	-0.230264	-0.085748	-0.274423	-0.165602
0.309167	-0.229602	-0.0881147	-0.275256	-0.164373
0.310833	-0.230968	-0.08742	-0.276589	-0.16396
0.3125	-0.23245	-0.0863573	-0.280055	-0.16597
0.314167	-0.233897	-0.0861214	-0.27756	-0.165543
0.315833	-0.235037	-0.0875639	-0.280784	-0.168029
0.3175	-0.237885	-0.0877673	-0.282392	-0.170714
0.319167	-0.2358	-0.0873285	-0.285341	-0.172791
0.320833	-0.237698	-0.0884154	-0.284664	-0.169579
0.3225	-0.23822	-0.0898497	-0.286009	-0.170715
0.324167	-0.242773	-0.089725	-0.288104	-0.17245
0.325833	-0.242879	-0.0898263	-0.289636	-0.172843
0.3275	-0.242273	-0.0903472	-0.290237	-0.175619
0.329167	-0.244193	-0.0924001	-0.291539	-0.175519
0.330833	-0.244872	-0.0953753	-0.293321	-0.174796
0.3325	-0.24738	-0.0939036	-0.29474	-0.176604
0.334167	-0.248836	-0.0930761	-0.295993	-0.178318
0.335833	-0.250381	-0.0938379	-0.297935	-0.179263
0.3375	-0.24996	-0.0937095	-0.296609	-0.179698
0.339167	-0.252181	-0.0961058	-0.300815	-0.183055
0.340833	-0.252453	-0.0966908	-0.30091	-0.182542
0.3425	-0.253904	-0.094881	-0.302054	-0.182479
0.344167	-0.254995	-0.0968477	-0.303649	-0.182972
0.345833	-0.255136	-0.0949463	-0.305812	-0.185492
0.3475	-0.258721	-0.0969315	-0.308164	-0.187151
0.349167	-0.256416	-0.0998256	-0.308915	-0.185669
0.350833	-0.259385	-0.0967113	-0.311962	-0.18724
0.3525	-0.261592	-0.0958941	-0.310181	-0.186898
0.354167	-0.263461	-0.100258	-0.312684	-0.188932
0.355833	-0.263355	-0.0983708	-0.313746	-0.190542
0.3575	-0.263632	-0.100518	-0.315737	-0.190152
0.359167	-0.26552	-0.100941	-0.317689	-0.190814
0.360833	-0.266389	-0.0979162	-0.31843	-0.191399
0.3625	-0.268331	-0.101525	-0.318916	-0.192188
0.364167	-0.271185	-0.0999984	-0.320539	-0.19251
0.365833	-0.269772	-0.100985	-0.322807	-0.194213
0.3675	-0.272605	-0.102813	-0.32261	-0.194462
0.369167	-0.271967	-0.103215	-0.324611	-0.19641
0.370833	-0.274029	-0.104027	-0.325783	-0.196695
0.3725	-0.273573	-0.102138	-0.327276	-0.199332
0.374167	-0.277711	-0.102322	-0.328117	-0.199727
0.375833	-0.278491	-0.104634	-0.331023	-0.199682
0.3775	-0.277267	-0.105313	-0.330623	-0.200951
0.379167	-0.279317	-0.104835	-0.332682	-0.201564
0.380833	-0.280759	-0.107263	-0.333812	-0.20106
0.3825	-0.281892	-0.10717	-0.335695	-0.203256
0.384167	-0.281729	-0.105242	-0.337184	-0.202796
0.385833	-0.28521	-0.10682	-0.337498	-0.204342
0.3875	-0.284436	-0.105706	-0.339815	-0.203648
0.389167	-0.285694	-0.107299	-0.338933	-0.207796
0.390833	-0.284467	-0.107811	-0.342741	-0.207687
0.3925	-0.289438	-0.107613	-0.343026	-0.209218
0.394167	-0.290916	-0.107998	-0.345419	-0.209351
0.395833	-0.291639	-0.109152	-0.347793	-0.209947
0.3975	-0.29002	-0.110063	-0.347943	-0.212608
0.399167	-0.29194	-0.11117	-0.34923	-0.212288
0.400833	-0.294718	-0.111679	-0.34928	-0.213613
0.4025	-0.294674	-0.10997	-0.351888	-0.215708
0.404167	-0.295653	-0.110455	-0.352935	-0.215777
0.405833	-0.297668	-0.110907	-0.354463	-0.215374
0.4075	-0.297721	-0.112126	-0.355346	-0.216876
0.409167	-0.299612	-0.112975	-0.357271	-0.216759
0.410833	-0.302099	-0.112666	-0.356658	-0.218322
0.4125	-0.303701	-0.113823	-0.358376	-0.218453
0.414167	-0.302976	-0.114314	-0.36021	-0.220105
0.415833	-0.305048	-0.114591	-0.361443	-0.221395
0.4175	-0.306161	-0.11379	-0.363508	-0.221267
0.419167	-0.30626	-0.115918	-0.364864	-0.221239
0.420833	-0.30648	-0.116361	-0.367349	-0.22307
0.4225	-0.308518	-0.114691	-0.368829	-0.222434
0.424167	-0.309675	-0.11582	-0.368244	-0.224489
0.425833	-0.311018	-0.116709	-0.368681	-0.227086
0.4275	-0.310731	-0.118143	-0.370898	-0.226947
0.429167	-0.312608	-0.117569	-0.371081	-0.226628
0.430833	-0.315601	-0.117525	-0.374865	-0.22794
0.4325	-0.316796	-0.118116	-0.374493	-0.229199
0.434167	-0.31652	-0.119109	-0.375793	-0.230154
0.435833	-0.317341	-0.11924	-0.376483	-0.230816
0.4375	-0.320583	-0.12	-0.378505	-0.232417
0.439167	-0.320435	-0.121246	-0.381344	-0.232681
0.440833	-0.321449	-0.121684	-0.380995	-0.234989
0.4425	-0.323001	-0.121623	-0.381906	-0.234093
0.444167	-0.325042	-0.121761	-0.384855	-0.235031
0.445833	-0.323575	-0.12255	-0.383561	-0.236595
0.4475	-0.325492	-0.123124	-0.386594	-0.23714
0.449167	-0.32903	-0.123356	-0.38688	-0.235758
0.450833	-0.328351	-0.123513	-0.388327	-0.237688
0.4525	-0.328343	-0.123874	-0.39023	-0.238012
0.454167	-0.329019	-0.124476	-0.390932	-0.241325
0.455833	-0.332843	-0.126179	-0.394049	-0.240961
0.4575	-0.332091	-0.125552	-0.394107	-0.242283
0.459167	-0.333384	-0.127404	-0.394852	-0.243329
0.460833	-0.334437	-0.124681	-0.396231	-0.244603
0.4625	-0.337649	-0.12627	-0.397804	-0.244862
0.464167	-0.338346	-0.127842	-0.399033	-0.245663
0.465833	-0.338728	-0.127198	-0.400926	-0.246787
0.4675	-0.337551	-0.128938	-0.401361	-0.249271
0.469167	-0.340661	-0.12927	-0.401961	-0.24802
0.470833	-0.343378	-0.127398	-0.403378	-0.24686
0.4725	-0.343581	-0.129876	-0.40694	-0.250192
0.474167	-0.34264	-0.129974	-0.408506	-0.252569
0.475833	-0.346738	-0.130593	-0.408092	-0.250296
0.4775	-0.347697	-0.12944	-0.410585	-0.251051
0.479167	-0.346525	-0.128299	-0.411573	-0.25265
0.480833	-0.347136	-0.130653	-0.411773	-0.253549
0.4825	-0.349987	-0.134041	-0.413491	-0.254181
0.484167	-0.35023	-0.131365	-0.414438	-0.254236
0.485833	-0.34987	-0.131797	-0.417231	-0.256492
0.4875	-0.350889	-0.134843	-0.416856	-0.256524
0.489167	-0.353936	-0.134348	-0.418324	-0.256904
0.490833	-0.354859	-0.134585	-0.418241	-0.26125
0.4925	-0.356316	-0.132671	-0.42254	-0.259359
0.494167	-0.356713	-0.135537	-0.421899	-0.260492
0.495833	-0.359399	-0.135518	-0.424951	-0.262552
0.4975	-0.360728	-0.136724	-0.424425	-0.263944
0.499167	-0.360153	-0.138169	-0.425347	-0.263963
0.500833	-0.363736	-0.137394	-0.42797	-0.265432
0.5025	-0.361798	-0.137581	-0.430313	-0.265551
0.504167	-0.363425	-0.137854	-0.430473	-0.265897
0.505833	-0.364181	-0.136577	-0.43114	-0.266593
0.5075	-0.366977	-0.139589	-0.431854	-0.267335
0.509167	-0.366786	-0.138282	-0.432391	-0.268418
0.510833	-0.368386	-0.137528	-0.436037	-0.267469
0.5125	-0.370809	-0.139389	-0.435306	-0.26832
0.514167	-0.370286	-0.143058	-0.438048	-0.271805
0.515833	-0.371212	-0.143662	-0.439331	-0.274187
0.5175	-0.372839	-0.139727	-0.438631	-0.274417
0.519167	-0.374746	-0.142458	-0.441229	-0.275075
0.520833	-0.375223	-0.141674	-0.442756	-0.274763
0.5225	-0.374832	-0.14119	-0.443907	-0.276022
0.524167	-0.376108	-0.140659	-0.44573	-0.277832
0.525833	-0.377705	-0.143426	-0.445964	-0.276048
0.5275	-0.380527	-0.14412	-0.449078	-0.277139
0.529167	-0.38182	-0.143729	-0.448312	-0.279087
0.530833	-0.38179	-0.144166	-0.450711	-0.280258
0.5325	-0.383394	-0.146364	-0.449371	-0.280693
0.534167	-0.383383	-0.146202	-0.452203	-0.283921
0.535833	-0.383507	-0.145313	-0.452832	-0.282843
0.5375	-0.386196	-0.148351	-0.453737	-0.28387
0.539167	-0.386471	-0.146516	-0.45665	-0.285318
0.540833	-0.38813	-0.145641	-0.457111	-0.284771
0.5425	-0.389424	-0.146839	-0.459768	-0.285898
0.544167	-0.389487	-0.149579	-0.460552	-0.287495
0.545833	-0.392039	-0.148394	-0.462889	-0.287493
0.5475	-0.392676	-0.149311	-0.462353	-0.288391
0.549167	-0.394814	-0.150244	-0.46471	-0.288281
0.550833	-0.395028	-0.150506	-0.464331	-0.290751
0.5525	-0.395012	-0.150697	-0.466014	-0.291036
0.554167	-0.397595	-0.14966	-0.467663	-0.291349
0.555833	-0.398493	-0.149644	-0.469343	-0.293501
0.5575	-0.398735	-0.151473	-0.469505	-0.29381
0.559167	-0.398418	-0.152861	-0.470431	-0.29271
0.560833	-0.399097	-0.15251	-0.472182	-0.293656
0.5625	-0.402579	-0.153788	-0.472955	-0.296547
0.564167	-0.403495	-0.152146	-0.474829	-0.298014
0.565833	-0.405152	-0.152307	-0.475194	-0.297235
0.5675	-0.405077	-0.155772	-0.476095	-0.29783
0.569167	-0.407637	-0.155417	-0.477386	-0.299624
0.570833	-0.407951	-0.155621	-0.479285	-0.301568
0.5725	-0.410201	-0.156806	-0.479891	-0.299916
0.574167	-0.410161	-0.15644	-0.481125	-0.301955
0.575833	-0.41103	-0.156295	-0.482558	-0.302097
0.5775	-0.412173	-0.157106	-0.484876	-0.303621
0.579167	-0.412744	-0.158237	-0.485447	-0.304677
0.580833	-0.41542	-0.157963	-0.486939	-0.307098
0.5825	-0.414524	-0.159063	-0.486595	-0.305803
0.584167	-0.417036	-0.159143	-0.489272	-0.307425
0.585833	-0.417545	-0.158721	-0.489728	-0.309303
0.5875	-0.417602	-0.160882	-0.491186	-0.307778
0.589167	-0.419559	-0.160756	-0.493633	-0.309144
0.590833	-0.420915	-0.1597	-0.494242	-0.310663
0.5925	-0.420757	-0.161983	-0.494582	-0.310236
0.594167	-0.422166	-0.162831	-0.495816	-0.312665
0.595833	-0.422752	-0.161668	-0.498248	-0.313125
0.5975	-0.426462	-0.160648	-0.499736	-0.313254
0.599167	-0.425888	-0.16256	-0.499424	-0.314181
0.600833	-0.427907	-0.164352	-0.501401	-0.316877
0.6025	-0.427001	-0.16391	-0.50252	-0.315969
0.604167	-0.42865	-0.163603	-0.503635	-0.316481
0.605833	-0.430483	-0.163234	-0.505471	-0.317747
0.6075	-0.429605	-0.16627	-0.50663	-0.319107
0.609167	-0.432001	-0.163677	-0.50709	-0.32057
0.610833	-0.434894	-0.165286	-0.50741	-0.319976
0.6125	-0.434319	-0.167206	-0.50771	-0.320394
0.614167	-0.435282	-0.165505	-0.510535	-0.321382
0.615833	-0.435622	-0.165949	-0.511513	-0.323397
0.6175	-0.437164	-0.168895	-0.513583	-0.322933
0.619167	-0.438889	-0.167766	-0.513149	-0.324599
0.620833	-0.438756	-0.167277	-0.517033	-0.32599
0.6225	-0.438728	-0.167718	-0.51742	-0.324882
0.624167	-0.442391	-0.170668	-0.517714	-0.324876
0.625833	-0.443379	-0.169076	-0.519034	-0.326213
0.6275	-0.442025	-0.168598	-0.52065	-0.326891
0.629167	-0.445142	-0.172329	-0.521031	-0.32923
0.630833	-0.446103	-0.171114	-0.522091	-0.329796
0.6325	-0.44603	-0.172866	-0.524319	-0.329419
0.634167	-0.447897	-0.172484	-0.525118	-0.330733
0.635833	-0.449263	-0.171895	-0.525891	-0.331458
0.6375	-0.449326	-0.172609	-0.526843	-0.333081
0.639167	-0.451201	-0.172981	-0.527727	-0.334406
0.640833	-0.452311	-0.17457	-0.529394	-0.334917
0.6425	-0.452672	-0.175008	-0.529985	-0.333525
0.644167	-0.453357	-0.174091	-0.530648	-0.336903
0.645833	-0.45542	-0.176086	-0.532701	-0.336329
0.6475	-0.456191	-0.174236	-0.533738	-0.337906
0.649167	-0.457261	-0.175752	-0.53623	-0.338529
0.650833	-0.457873	-0.176608	-0.537198	-0.339148
0.6525	-0.460234	-0.176223	-0.538275	-0.341335
0.654167	-0.461208	-0.178505	-0.539664	-0.341061
0.655833	-0.461068	-0.176987	-0.540156	-0.340717
0.6575	-0.461623	-0.178904	-0.541068	-0.342395
0.659167	-0.463921	-0.177842	-0.542235	-0.343479
0.660833	-0.464548	-0.179226	-0.544062	-0.343646
0.6625	-0.464767	-0.181117	-0.545593	-0.345265
0.664167	-0.464447	-0.180643	-0.545598	-0.347058
0.665833	-0.467717	-0.181267	-0.546501	-0.346032
0.6675	-0.468478	-0.180087	-0.547754	-0.34497
0.669167	-0.469251	-0.182073	-0.55041	-0.347172
0.670833	-0.471982	-0.183063	-0.551514	-0.34718
0.6725	-0.47075	-0.180835	-0.549142	-0.347894
0.674167	-0.472672	-0.183612	-0.552987	-0.349404
0.675833	-0.474444	-0.183074	-0.553411	-0.350659
0.6775	-0.474778	-0.184459	-0.555271	-0.353007
0.679167	-0.474778	-0.182853	-0.554702	-0.354098
0.680833	-0.476258	-0.186148	-0.557211	-0.351769
0.6825	-0.477787	-0.1862	-0.557734	-0.352924
0.684167	-0.4797	-0.186015	-0.560004	-0.355386
0.685833	-0.479814	-0.186472	-0.55927	-0.357074
0.6875	-0.480272	-0.186558	-0.561432	-0.357129
0.689167	-0.480875	-0.187717	-0.562777	-0.357298
0.690833	-0.481278	-0.186319	-0.564094	-0.357689
0.6925	-0.483785	-0.187181	-0.564737	-0.359666
0.694167	-0.484626	-0.187362	-0.567305	-0.359024
0.695833	-0.48691	-0.187856	-0.568207	-0.360075
0.6975	-0.485667	-0.189029	-0.56754	-0.361757
0.699167	-0.487305	-0.186691	-0.569359	-0.362263
0.700833	-0.488776	-0.191258	-0.56966	-0.364988
0.7025	-0.488825	-0.192097	-0.57164	-0.363074
0.704167	-0.490241	-0.190319	-0.572917	-0.365799
0.705833	-0.491448	-0.190886	-0.574996	-0.366545
0.7075	-0.492483	-0.1913	-0.575124	-0.366311
0.709167	-0.493928	-0.191062	-0.574531	-0.368652
0.710833	-0.494029	-0.193637	-0.578267	-0.367034
0.7125	-0.494437	-0.195129	-0.578354	-0.368756
0.714167	-0.496667	-0.194267	-0.580208	-0.368712
0.715833	-0.498776	-0.193555	-0.581098	-0.37086
0.7175	-0.499229	-0.193847	-0.58306	-0.372032
0.719167	-0.50065	-0.195885	-0.582327	-0.373085
0.720833	-0.500246	-0.195249	-0.584838	-0.372303
0.7225	-0.501382	-0.196697	-0.583874	-0.375076
0.724167	-0.502883	-0.196916	-0.58662	-0.373628
0.725833	-0.502023	-0.196796	-0.586414	-0.375332
0.7275	-0.504993	-0.197558	-0.588834	-0.375712
0.729167	-0.505029	-0.196307	-0.588696	-0.377387
0.730833	-0.506215	-0.197481	-0.589808	-0.378246
0.7325	-0.507472	-0.19707	-0.59035	-0.376957
0.734167	-0.509021	-0.198772	-0.592322	-0.381198
0.735833	-0.508251	-0.200111	-0.592783	-0.380194
0.7375	-0.509049	-0.198901	-0.595143	-0.380386
0.739167	-0.510811	-0.199361	-0.596273	-0.381655
0.740833	-0.513314	-0.199881	-0.596084	-0.381936
0.7425	-0.513367	-0.202312	-0.597228	-0.383474
0.744167	-0.514435	-0.201063	-0.599885	-0.382982
0.745833	-0.516357	-0.201692	-0.600524	-0.384973
0.7475	-0.518074	-0.202365	-0.599461	-0.384348
0.749167	-0.516966	-0.205294	-0.600155	-0.386488
0.750833	-0.5188	-0.20331	-0.603352	-0.387128
0.7525	-0.517996	-0.205536	-0.604741	-0.388288
0.754167	-0.520567	-0.204436	-0.605403	-0.388883
0.755833	-0.522146	-0.20615	-0.606155	-0.389051
0.7575	-0.523133	-0.206148	-0.606693	-0.389522
0.759167	-0.52389	-0.203163	-0.6083	-0.389073
0.760833	-0.525428	-0.205329	-0.609757	-0.391337
0.7625	-0.525336	-0.205917	-0.609879	-0.39337
0.764167	-0.526867	-0.208341	-0.610703	-0.393985
0.765833	-0.526461	-0.205688	-0.612041	-0.393559
0.7675	-0.527421	-0.206629	-0.614043	-0.394419
0.769167	-0.529472	-0.209048	-0.613526	-0.395558
0.770833	-0.529765	-0.209252	-0.615517	-0.394506
0.7725	-0.52994	-0.209286	-0.616409	-0.396391
0.774167	-0.533955	-0.210189	-0.616956	-0.397463
0.775833	-0.533243	-0.209887	-0.618824	-0.396533
0.7775	-0.534239	-0.209787	-0.619708	-0.397182
0.779167	-0.534552	-0.211136	-0.62066	-0.399505
0.780833	-0.534982	-0.209471	-0.621652	-0.400409
0.7825	-0.535171	-0.214	-0.622749	-0.401355
0.784167	-0.538164	-0.213581	-0.621941	-0.401567
0.785833	-0.539353	-0.211365	-0.624592	-0.403659
0.7875	-0.539019	-0.213919	-0.624906	-0.403656
0.789167	-0.541644	-0.213724	-0.625302	-0.405017
0.790833	-0.54153	-0.21324	-0.627268	-0.405257
0.7925	-0.541879	-0.214408	-0.627668	-0.405741
0.794167	-0.542233	-0.216446	-0.628131	-0.407594
0.795833	-0.545072	-0.215657	-0.629553	-0.405692
0.7975	-0.544534	-0.216322	-0.630709	-0.4086
0.799167	-0.546048	-0.214364	-0.630467	-0.410121
0.800833	-0.546983	-0.216892	-0.632513	-0.410067
0.8025	-0.547753	-0.217728	-0.632653	-0.410248
0.804167	-0.549637	-0.219489	-0.634225	-0.410525
0.805833	-0.550011	-0.219417	-0.634507	-0.410912
0.8075	-0.551491	-0.218331	-0.635111	-0.411962
0.809167	-0.55036	-0.21809	-0.637842	-0.413415
0.810833	-0.552811	-0.218464	-0.636915	-0.413023
0.8125	-0.553971	-0.217778	-0.638827	-0.416234
0.814167	-0.554062	-0.220336	-0.639757	-0.414848
0.815833	-0.554693	-0.219807	-0.6399	-0.41755
0.8175	-0.556688	-0.220602	-0.641261	-0.416337
0.819167	-0.557029	-0.220151	-0.641078	-0.418243
0.820833	-0.558215	-0.222065	-0.641406	-0.420752
0.8225	-0.559474	-0.22301	-0.643959	-0.419407
0.824167	-0.558327	-0.222005	-0.644691	-0.420474
0.825833	-0.561165	-0.223495	-0.644892	-0.421214
0.8275	-0.561532	-0.22329	-0.646478	-0.42154
0.829167	-0.562533	-0.224194	-0.646646	-0.423417
0.830833	-0.564205	-0.224884	-0.646793	-0.423837
0.8325	-0.564188	-0.225455	-0.648233	-0.425814
0.834167	-0.564563	-0.224887	-0.648084	-0.424168
0.835833	-0.566306	-0.22427	-0.649206	-0.424108
0.8375	-0.566998	-0.22797	-0.650304	-0.42581
0.839167	-0.566932	-0.22702	-0.651023	-0.427102
0.840833	-0.56836	-0.227887	-0.65103	-0.42627
0.8425	-0.568926	-0.227818	-0.652515	-0.429845
0.844167	-0.571049	-0.227577	-0.65314	-0.427502
0.845833	-0.572308	-0.229158	-0.654325	-0.429341
0.8475	-0.572861	-0.229639	-0.654243	-0.429612
0.849167	-0.573507	-0.229886	-0.655491	-0.432593
0.850833	-0.575649	-0.229547	-0.65514	-0.431744
0.8525	-0.576238	-0.231091	-0.655196	-0.433199
0.854167	-0.576467	-0.231131	-0.65604	-0.432744
0.855833	-0.576982	-0.23005	-0.657232	-0.433958
0.8575	-0.577513	-0.231657	-0.656418	-0.435263
0.859167	-0.577978	-0.232873	-0.658357	-0.435383
0.860833	-0.579848	-0.232197	-0.65783	-0.43618
0.8625	-0.580683	-0.233732	-0.659002	-0.436887
0.864167	-0.580827	-0.232103	-0.65902	-0.437143
0.865833	-0.583049	-0.232812	-0.65864	-0.440651
0.8675	-0.583864	-0.232059	-0.659035	-0.439717
0.869167	-0.584675	-0.234246	-0.660393	-0.440068
0.870833	-0.584447	-0.234478	-0.659771	-0.442281
0.8725	-0.585204	-0.235615	-0.660825	-0.44188
0.874167	-0.586281	-0.237872	-0.659769	-0.443132
0.875833	-0.587009	-0.235589	-0.660464	-0.44447
0.8775	-0.588869	-0.238113	-0.660496	-0.44365
0.879167	-0.588589	-0.239011	-0.661737	-0.445565
0.880833	-0.59067	-0.236558	-0.661725	-0.443523
0.8825	-0.591491	-0.238821	-0.662012	-0.44741
0.884167	-0.592158	-0.239828	-0.662338	-0.446523
0.885833	-0.593171	-0.240661	-0.661157	-0.447756
0.8875	-0.593762	-0.238617	-0.662747	-0.45025
0.889167	-0.594939	-0.241795	-0.662869	-0.448855
0.890833	-0.594728	-0.240838	-0.663325	-0.449637
0.8925	-0.597439	-0.240115	-0.662419	-0.451781
0.894167	-0.596129	-0.241581	-0.661641	-0.449255
0.895833	-0.596527	-0.241881	-0.663463	-0.451487
0.8975	-0.59987	-0.241915	-0.661571	-0.452368
0.899167	-0.602042	-0.242588	-0.66208	-0.452241
0.900833	-0.601186	-0.242281	-0.663544	-0.454717
0.9025	-0.60107	-0.245348	-0.66351	-0.454723
0.904167	-0.602144	-0.24404	-0.66258	-0.456243
0.905833	-0.603047	-0.246834	-0.664002	-0.457095
0.9075	-0.603339	-0.242796	-0.663201	-0.457235
0.909167	-0.604296	-0.247107	-0.662067	-0.456368
0.910833	-0.605902	-0.244646	-0.662481	-0.457639
0.9125	-0.606481	-0.246175	-0.661381	-0.460296
0.914167	-0.607003	-0.246221	-0.662304	-0.459982
0.915833	-0.606587	-0.246204	-0.664142	-0.459698
0.9175	-0.608281	-0.245752	-0.662946	-0.46225
0.919167	-0.609449	-0.248277	-0.660995	-0.462104
0.920833	-0.610663	-0.247837	-0.662677	-0.462367
0.9225	-0.611336	-0.248557	-0.662993	-0.464405
0.924167	-0.612561	-0.247358	-0.662553	-0.46427
0.925833	-0.61139	-0.250219	-0.663105	-0.46566
0.9275	-0.614	-0.250974	-0.662215	-0.466295
0.929167	-0.61465	-0.249942	-0.662095	-0.468712
0.930833	-0.614223	-0.251537	-0.664051	-0.466653
0.9325	-0.615429	-0.249828	-0.662146	-0.468154
0.934167	-0.615468	-0.250279	-0.661123	-0.469214
0.935833	-0.617625	-0.253375	-0.662077	-0.468772
0.9375	-0.617397	-0.251922	-0.66199	-0.469831
0.939167	-0.61709	-0.253237	-0.66015	-0.4703
0.940833	-0.619387	-0.254082	-0.661441	-0.472497
0.9425	-0.619791	-0.252143	-0.660955	-0.472683
0.944167	-0.620399	-0.254626	-0.661839	-0.472478
0.945833	-0.621429	-0.254227	-0.662015	-0.474872
0.9475	-0.622065	-0.254491	-0.662362	-0.474902
0.949167	-0.623229	-0.254554	-0.661534	-0.474622
0.950833	-0.623741	-0.256476	-0.661031	-0.476332
0.9525	-0.624464	-0.256864	-0.661798	-0.475396
0.954167	-0.625421	-0.256939	-0.660796	-0.477024
0.955833	-0.626316	-0.257761	-0.661522	-0.478359
0.9575	-0.626799	-0.259959	-0.662294	-0.478512
0.959167	-0.62768	-0.257997	-0.660438	-0.478755
0.960833	-0.629678	-0.258455	-0.661721	-0.481055
0.9625	-0.627511	-0.259765	-0.660709	-0.480069
0.964167	-0.62772	-0.259192	-0.662073	-0.481435
0.965833	-0.630317	-0.258569	-0.661618	-0.480825
0.9675	-0.629641	-0.260225	-0.660725	-0.482135
0.969167	-0.630378	-0.261881	-0.659874	-0.484827
0.970833	-0.632545	-0.26089	-0.66104	-0.485075
0.9725	-0.633298	-0.26152	-0.659662	-0.48459
0.974167	-0.633509	-0.263007	-0.660096	-0.485238
0.975833	-0.632731	-0.261187	-0.66081	-0.486682
0.9775	-0.633083	-0.262669	-0.660737	-0.487704
0.979167	-0.633711	-0.265501	-0.660493	-0.487202
0.980833	-0.635143	-0.264534	-0.660945	-0.48691
0.9825	-0.634969	-0.265973	-0.660869	-0.487716
0.984167	-0.635942	-0.264953	-0.661586	-0.489719
0.985833	-0.637634	-0.26465	-0.659023	-0.491639
0.9875	-0.637415	-0.265163	-0.660692	-0.490793
0.989167	-0.63689	-0.265935	-0.659761	-0.490637
0.990833	-0.638509	-0.265621	-0.65993	-0.493561
0.9925	-0.638051	-0.26707	-0.660605	-0.493962
0.994167	-0.638293	-0.26698	-0.661159	-0.493054
0.995833	-0.639961	-0.269548	-0.661368	-0.494221
0.9975	-0.639767	-0.266748	-0.660443	-0.495503
0.999167	-0.639509	-0.26665	-0.661214	-0.496811
1.00083	-0.640827	-0.268492	-0.66011	-0.497818
1.0025	-0.641298	-0.268787	-0.661804	-0.496933
1.00417	-0.641652	-0.270802	-0.660114	-0.498286
1.00583	-0.642063	-0.270032	-0.659929	-0.498969
1.0075	-0.642566	-0.270821	-0.659997	-0.499176
1.00917	-0.642023	-0.272452	-0.659757	-0.500243
1.01083	-0.642011	-0.27182	-0.660003	-0.502614
1.0125	-0.64358	-0.271793	-0.658903	-0.50167
1.01417	-0.643751	-0.272933	-0.659304	-0.502537
1.01583	-0.643669	-0.273131	-0.659414	-0.502449
1.0175	-0.642651	-0.275104	-0.660765	-0.502602
1.01917	-0.644919	-0.273473	-0.660425	-0.503121
1.02083	-0.644463	-0.276353	-0.659528	-0.504684
1.0225	-0.644107	-0.275144	-0.65938	-0.506139
1.02417	-0.645307	-0.275367	-0.658718	-0.506807
1.02583	-0.646432	-0.274776	-0.659935	-0.506517
1.0275	-0.646276	-0.276796	-0.658738	-0.508997
1.02917	-0.645456	-0.275188	-0.658392	-0.507945
1.03083	-0.644995	-0.276253	-0.659128	-0.508999
1.0325	-0.64504	-0.277729	-0.65979	-0.510627
1.03417	-0.644422	-0.277026	-0.658567	-0.510845
1.03583	-0.64638	-0.276956	-0.660108	-0.511827
1.0375	-0.647228	-0.277138	-0.659415	-0.511144
1.03917	-0.645098	-0.281018	-0.659458	-0.513911
1.04083	-0.646282	-0.278426	-0.658842	-0.512803
1.0425	-0.645959	-0.277746	-0.659675	-0.51517
1.04417	-0.647255	-0.279898	-0.660046	-0.514764
1.04583	-0.646709	-0.279245	-0.659055	-0.5156
1.0475	-0.647373	-0.280097	-0.658473	-0.517818
1.04917	-0.646202	-0.27954	-0.659003	-0.516843
1.05083	-0.6474	-0.281351	-0.65928	-0.5179
1.0525	-0.645627	-0.282727	-0.659381	-0.518165
1.05417	-0.646659	-0.282171	-0.659533	-0.519723
1.05583	-0.645804	-0.282823	-0.659188	-0.51853
1.0575	-0.646067	-0.284524	-0.658514	-0.519584
1.05917	-0.64725	-0.283977	-0.658778	-0.520797
1.06083	-0.646806	-0.286711	-0.657187	-0.521404
1.0625	-0.64596	-0.285069	-0.657617	-0.522931
1.06417	-0.647087	-0.285749	-0.657638	-0.521443
1.06583	-0.647114	-0.284623	-0.658328	-0.524771
1.0675	-0.645899	-0.285969	-0.658591	-0.523577
1.06917	-0.645687	-0.286687	-0.659471	-0.524762
1.07083	-0.645903	-0.285285	-0.659699	-0.526581
1.0725	-0.646162	-0.288991	-0.659673	-0.526803
1.07417	-0.645927	-0.287192	-0.657811	-0.525735
1.07583	-0.645197	-0.28762	-0.659036	-0.527916
1.0775	-0.646357	-0.28892	-0.658099	-0.530463
1.07917	-0.645128	-0.288461	-0.657084	-0.52899
1.08083	-0.646262	-0.287812	-0.658828	-0.529622
1.0825	-0.644582	-0.291782	-0.65788	-0.530027
1.08417	-0.645209	-0.291679	-0.657998	-0.530124
1.08583	-0.646435	-0.290525	-0.657625	-0.532016
1.0875	-0.646004	-0.290948	-0.65713	-0.532519
1.08917	-0.647182	-0.291746	-0.658289	-0.532772
1.09083	-0.645369	-0.290412	-0.659366	-0.532502
1.0925	-0.645768	-0.292707	-0.657886	-0.5331
1.09417	-0.644788	-0.292725	-0.657921	-0.534316
1.09583	-0.645778	-0.294106	-0.65816	-0.536205
1.0975	-0.646145	-0.295187	-0.656576	-0.536251
1.09917	-0.645514	-0.293184	-0.656692	-0.537906
1.10083	-0.646294	-0.292874	-0.658388	-0.538194
1.1025	-0.644891	-0.293925	-0.65726	-0.537709
1.10417	-0.646819	-0.295625	-0.657053	-0.538426
1.10583	-0.645768	-0.294766	-0.658076	-0.539931
1.1075	-0.644939	-0.29618	-0.657716	-0.541129
1.10917	-0.644335	-0.29492	-0.657386	-0.540866
1.11083	-0.646284	-0.296982	-0.656128	-0.542019
1.1125	-0.644375	-0.297662	-0.656165	-0.543447
1.11417	-0.644907	-0.297547	-0.657327	-0.54296
1.11583	-0.64544	-0.297266	-0.656633	-0.543732
1.1175	-0.645724	-0.298883	-0.656929	-0.544042
1.11917	-0.644407	-0.298317	-0.658408	-0.544383
1.12083	-0.645814	-0.299583	-0.657379	-0.545714
1.1225	-0.64501	-0.298774	-0.656357	-0.54519
1.12417	-0.64531	-0.298975	-0.657242	-0.547462
1.12583	-0.645835	-0.300502	-0.657355	-0.546726
1.1275	-0.644283	-0.300608	-0.656801	-0.548146
1.12917	-0.644818	-0.301543	-0.6568	-0.548427
1.13083	-0.644637	-0.299936	-0.656233	-0.549422
1.1325	-0.643777	-0.301922	-0.65782	-0.549001
1.13417	-0.645919	-0.30256	-0.656733	-0.55123
1.13583	-0.645396	-0.303524	-0.656251	-0.55204
1.1375	-0.645593	-0.303986	-0.65696	-0.552677
1.13917	-0.643873	-0.306005	-0.656909	-0.552275
1.14083	-0.6447	-0.304761	-0.65633	-0.552934
1.1425	-0.644307	-0.304875	-0.65643	-0.556023
1.14417	-0.644427	-0.305753	-0.657534	-0.554565
1.14583	-0.645268	-0.304904	-0.657503	-0.554567
1.1475	-0.644275	-0.307387	-0.656536	-0.555896
1.14917	-0.644744	-0.305037	-0.65633	-0.557197
1.15083	-0.643179	-0.306837	-0.658161	-0.557829
1.1525	-0.645166	-0.307076	-0.657387	-0.557934
1.15417	-0.642244	-0.308424	-0.656492	-0.558797
1.15583	-0.644736	-0.308083	-0.656809	-0.55942
1.1575	-0.644554	-0.308761	-0.656418	-0.55931
1.15917	-0.644756	-0.307914	-0.657201	-0.559962
1.16083	-0.643399	-0.30805	-0.65641	-0.560933
1.1625	-0.644526	-0.309138	-0.657654	-0.562076
1.16417	-0.643313	-0.309136	-0.656922	-0.562247
1.16583	-0.642781	-0.311616	-0.656049	-0.56262
1.1675	-0.643105	-0.312035	-0.655017	-0.56481
1.16917	-0.642896	-0.313503	-0.65697	-0.564476
1.17083	-0.645779	-0.311971	-0.656778	-0.565637
1.1725	-0.643295	-0.311767	-0.657006	-0.56433
1.17417	-0.642642	-0.313113	-0.657567	-0.566439
1.17583	-0.642823	-0.312983	-0.657134	-0.567547
1.1775	-0.643787	-0.312877	-0.656046	-0.566735
1.17917	-0.644047	-0.315638	-0.655935	-0.568243
1.18083	-0.643422	-0.315577	-0.656605	-0.569089
1.1825	-0.643549	-0.315579	-0.656086	-0.56916
1.18417	-0.642579	-0.316316	-0.656796	-0.569563
1.18583	-0.643224	-0.315729	-0.655973	-0.569598
1.1875	-0.643409	-0.315567	-0.655931	-0.571412
1.18917	-0.642698	-0.317962	-0.65543	-0.571086
1.19083	-0.64342	-0.315376	-0.655799	-0.572746
1.1925	-0.641976	-0.316895	-0.655615	-0.572988
1.19417	-0.643372	-0.317578	-0.655372	-0.573146
1.19583	-0.642355	-0.318689	-0.654875	-0.574022
1.1975	-0.642983	-0.317744	-0.656465	-0.573685
1.19917	-0.643139	-0.318977	-0.656278	-0.57454
1.20083	-0.643159	-0.319581	-0.655735	-0.576969
1.2025	-0.643504	-0.318158	-0.655273	-0.577499
1.20417	-0.643258	-0.322217	-0.655822	-0.577022
1.20583	-0.643187	-0.320696	-0.655051	-0.577083
1.2075	-0.643333	-0.321104	-0.656787	-0.578914
1.20917	-0.642281	-0.321397	-0.655375	-0.579802
1.21083	-0.643833	-0.322201	-0.654883	-0.579492
1.2125	-0.642951	-0.32139	-0.655773	-0.580294
1.21417	-0.642988	-0.322508	-0.656378	-0.58097
1.21583	-0.642978	-0.322245	-0.656087	-0.583245
1.2175	-0.642492	-0.323954	-0.654523	-0.582521
1.21917	-0.642147	-0.322817	-0.65503	-0.58188
1.22083	-0.64282	-0.324543	-0.653839	-0.583095
1.2225	-0.642373	-0.326555	-0.654731	-0.584356
1.22417	-0.643091	-0.325834	-0.655285	-0.584161
1.22583	-0.642112	-0.326844	-0.655818	-0.585121
1.2275	-0.642756	-0.326438	-0.654746	-0.585284
1.22917	-0.64194	-0.327223	-0.65435	-0.586489
1.23083	-0.642734	-0.326206	-0.655642	-0.586349
1.2325	-0.643214	-0.327573	-0.656185	-0.585422
1.23417	-0.642132	-0.327375	-0.655174	-0.588569
1.23583	-0.642258	-0.326378	-0.654744	-0.589411
1.2375	-0.641974	-0.329391	-0.655948	-0.590495
1.23917	-0.641995	-0.329392	-0.655361	-0.589542
1.24083	-0.641597	-0.33057	-0.653991	-0.59041
1.2425	-0.642253	-0.331511	-0.654683	-0.590604
1.24417	-0.641383	-0.329189	-0.65486	-0.592387
1.24583	-0.641953	-0.329615	-0.655956	-0.590977
1.2475	-0.642721	-0.331689	-0.655835	-0.594179
1.24917	-0.64124	-0.331521	-0.655289	-0.594553
1.25083	-0.64192	-0.33105	-0.654969	-0.596063
1.2525	-0.642453	-0.331133	-0.655623	-0.595748
1.25417	-0.641798	-0.33265	-0.655104	-0.595467
1.25583	-0.642082	-0.331161	-0.654337	-0.59503
1.2575	-0.642975	-0.332944	-0.655281	-0.59618
1.25917	-0.64128	-0.335458	-0.653359	-0.597563
1.26083	-0.64123	-0.335185	-0.655279	-0.597716
1.2625	-0.642858	-0.334501	-0.654456	-0.597423
1.26417	-0.639814	-0.336976	-0.655139	-0.597471
1.26583	-0.642882	-0.336587	-0.655573	-0.59995
1.2675	-0.641309	-0.335221	-0.654397	-0.600576
1.26917	-0.641192	-0.337756	-0.654151	-0.60108
1.27083	-0.64259	-0.337044	-0.653175	-0.601772
1.2725	-0.641378	-0.336214	-0.654924	-0.60348
1.27417	-0.641431	-0.335393	-0.65397	-0.601905
1.27583	-0.641295	-0.338339	-0.654626	-0.601472
1.2775	-0.640984	-0.337107	-0.654542	-0.602924
1.27917	-0.642489	-0.338679	-0.65446	-0.603923
1.28083	-0.639843	-0.33796	-0.653652	-0.604329
1.2825	-0.639948	-0.337594	-0.654697	-0.605304
1.28417	-0.640798	-0.337731	-0.653858	-0.60543
1.28583	-0.640897	-0.339779	-0.654206	-0.60434
1.2875	-0.640632	-0.340908	-0.655092	-0.606777
1.28917	-0.640835	-0.342661	-0.653805	-0.607059
1.29083	-0.639815	-0.34052	-0.653734	-0.607745
1.2925	-0.641867	-0.340818	-0.654551	-0.609352
1.29417	-0.641139	-0.34195	-0.653942	-0.609258
1.29583	-0.641107	-0.341186	-0.652429	-0.61072
1.2975	-0.639636	-0.342303	-0.653843	-0.610484
1.29917	-0.640534	-0.343356	-0.652962	-0.610535
1.30083	-0.640813	-0.342987	-0.652985	-0.610873
1.3025	-0.641266	-0.345373	-0.653068	-0.612703
1.30417	-0.642049	-0.34503	-0.65372	-0.612325
1.30583	-0.641265	-0.345447	-0.65396	-0.612217
1.3075	-0.641661	-0.346189	-0.653714	-0.6137
1.30917	-0.639988	-0.344379	-0.654362	-0.61459
1.31083	-0.641164	-0.34572	-0.653933	-0.615928
1.3125	-0.641679	-0.346765	-0.652694	-0.6136
1.31417	-0.640731	-0.346385	-0.6534	-0.615407
1.31583	-0.640828	-0.347662	-0.652706	-0.614992
1.3175	-0.641362	-0.347616	-0.65387	-0.615315
1.31917	-0.639461	-0.349587	-0.653908	-0.618128
1.32083	-0.641652	-0.347607	-0.652965	-0.618441
1.3225	-0.639774	-0.349577	-0.65314	-0.618352
1.32417	-0.640581	-0.350031	-0.65438	-0.618706
1.32583	-0.641308	-0.348678	-0.653596	-0.619584
1.3275	-0.640985	-0.351166	-0.653805	-0.619938
1.32917	-0.639547	-0.351012	-0.653775	-0.618902
1.33083	-0.640209	-0.350368	-0.653751	-0.621563
1.3325	-0.639594	-0.353455	-0.653609	-0.620277
1.33417	-0.640435	-0.351518	-0.652539	-0.621489
1.33583	-0.639698	-0.352818	-0.654853	-0.623415
1.3375	-0.640394	-0.352813	-0.653393	-0.621674
1.33917	-0.639295	-0.354286	-0.654283	-0.624246
1.34083	-0.639177	-0.352692	-0.65353	-0.624705
1.3425	-0.639821	-0.352881	-0.653226	-0.624984
1.34417	-0.640144	-0.353083	-0.653124	-0.624744
1.34583	-0.640562	-0.35516	-0.65259	-0.625259
1.3475	-0.639257	-0.355867	-0.65412	-0.627189
1.34917	-0.640019	-0.355688	-0.652306	-0.625294
1.35083	-0.640171	-0.35676	-0.654015	-0.626314
1.3525	-0.640394	-0.355648	-0.653263	-0.62676
1.35417	-0.638758	-0.35571	-0.653309	-0.627083
1.35583	-0.639342	-0.357728	-0.653213	-0.628077
1.3575	-0.639497	-0.357155	-0.652864	-0.628068
1.35917	-0.639294	-0.359029	-0.653399	-0.629158
1.36083	-0.639882	-0.358586	-0.652918	-0.628968
1.3625	-0.639773	-0.358113	-0.653544	-0.629997
1.36417	-0.638734	-0.358926	-0.652451	-0.630248
1.36583	-0.639348	-0.35996	-0.652764	-0.630554
1.3675	-0.638148	-0.360368	-0.654097	-0.632558
1.36917	-0.640464	-0.360921	-0.653072	-0.630634
1.37083	-0.639043	-0.360521	-0.652109	-0.632778
1.3725	-0.638084	-0.360643	-0.653292	-0.631664
1.37417	-0.639388	-0.361515	-0.65255	-0.632482
1.37583	-0.638674	-0.362233	-0.653746	-0.633341
1.3775	-0.637825	-0.362032	-0.65241	-0.634663
1.37917	-0.638738	-0.362046	-0.652668	-0.635046
1.38083	-0.639106	-0.363465	-0.652927	-0.634804
1.3825	-0.639982	-0.363978	-0.652649	-0.634163
1.38417	-0.63787	-0.364593	-0.651652	-0.63468
1.38583	-0.638908	-0.364312	-0.653537	-0.636313
1.3875	-0.638034	-0.365047	-0.654249	-0.635967
1.38917	-0.639283	-0.366042	-0.652593	-0.636704
1.39083	-0.63981	-0.366284	-0.653477	-0.637846
1.3925	-0.640029	-0.365541	-0.652604	-0.639283
1.39417	-0.639689	-0.367249	-0.652745	-0.63867
1.39583	-0.639161	-0.36706	-0.652643	-0.637375
1.3975	-0.637892	-0.366581	-0.65254	-0.638805
1.39917	-0.638405	-0.366983	-0.65187	-0.640887
1.40083	-0.639141	-0.368021	-0.652867	-0.639154
1.4025	-0.638585	-0.368533	-0.653034	-0.641148
1.40417	-0.638707	-0.370267	-0.652152	-0.639408
1.40583	-0.637666	-0.366616	-0.651668	-0.640946
1.4075	-0.638117	-0.370372	-0.651885	-0.640244
1.40917	-0.638319	-0.369845	-0.6521	-0.639821
1.41083	-0.637625	-0.369678	-0.652969	-0.641027
1.4125	-0.639863	-0.370169	-0.652131	-0.642952
1.41417	-0.638924	-0.371069	-0.652532	-0.642751
1.41583	-0.639472	-0.37311	-0.652796	-0.641818
1.4175	-0.637896	-0.371977	-0.651147	-0.643517
1.41917	-0.638398	-0.37279	-0.652006	-0.643989
1.42083	-0.63876	-0.37184	-0.652811	-0.642891
1.4225	-0.638552	-0.373184	-0.65296	-0.644759
1.42417	-0.639544	-0.37383	-0.651697	-0.643348
1.42583	-0.639134	-0.375799	-0.653252	-0.643504
1.4275	-0.639159	-0.374468	-0.652268	-0.645444
1.42917	-0.638345	-0.374789	-0.652006	-0.645562
1.43083	-0.637782	-0.374654	-0.652172	-0.645273
1.4325	-0.637139	-0.375437	-0.652558	-0.645917
1.43417	-0.638236	-0.376678	-0.6523	-0.645927
1.43583	-0.637881	-0.377017	-0.65259	-0.645717
1.4375	-0.637994	-0.377629	-0.653544	-0.646627
1.43917	-0.638253	-0.376221	-0.651316	-0.647259
1.44083	-0.638855	-0.378425	-0.651843	-0.646622
1.4425	-0.638614	-0.377945	-0.653574	-0.646183
1.44417	-0.636932	-0.376954	-0.652688	-0.647292
1.44583	-0.637961	-0.379396	-0.652431	-0.64818
1.4475	-0.638063	-0.378766	-0.651357	-0.647249
1.44917	-0.638453	-0.380007	-0.651596	-0.645541
1.45083	-0.637423	-0.379044	-0.651658	-0.647317
1.4525	-0.637711	-0.382174	-0.651695	-0.647653
1.45417	-0.637435	-0.380391	-0.653328	-0.648151
1.45583	-0.63793	-0.381429	-0.65252	-0.647419
1.4575	-0.638306	-0.381599	-0.653411	-0.648268
1.45917	-0.637497	-0.382934	-0.652146	-0.649392
1.46083	-0.639032	-0.380329	-0.652336	-0.647792
1.4625	-0.637242	-0.382359	-0.651764	-0.649068
1.46417	-0.637148	-0.38469	-0.650998	-0.647767
1.46583	-0.637109	-0.383418	-0.652616	-0.649784
1.4675	-0.638327	-0.383719	-0.650468	-0.649985
1.46917	-0.638173	-0.384131	-0.651664	-0.649408
1.47083	-0.636786	-0.384846	-0.652807	-0.649259
1.4725	-0.637307	-0.383886	-0.652123	-0.650881
1.47417	-0.63699	-0.385983	-0.65183	-0.650581
1.47583	-0.637647	-0.385965	-0.65238	-0.650311
1.4775	-0.637115	-0.385718	-0.652331	-0.648944
1.47917	-0.637215	-0.385633	-0.652367	-0.651595
1.48083	-0.637906	-0.386028	-0.651737	-0.65062
1.4825	-0.636398	-0.388272	-0.650073	-0.648928
1.48417	-0.638325	-0.386881	-0.651758	-0.649695
1.48583	-0.636112	-0.38867	-0.651846	-0.650637
1.4875	-0.63746	-0.387671	-0.652299	-0.650434
1.48917	-0.637555	-0.389288	-0.652643	-0.6499
1.49083	-0.638472	-0.390065	-0.651065	-0.649551
1.4925	-0.636724	-0.390492	-0.650499	-0.65161
1.49417	-0.63817	-0.389721	-0.650197	-0.650503
1.49583	-0.637242	-0.388154	-0.652551	-0.650448
1.4975	-0.637151	-0.392228	-0.652075	-0.650158
1.49917	-0.637316	-0.393396	-0.64975	-0.650273
1.50083	-0.637659	-0.391143	-0.651924	-0.65023

## Sheet: Fig2b_cMR_R315C_Assay
Time (min)	Wildtype	Wildtype	R315C	R315C
0.000833333	0	0	0	0
0.0025	-0.00127721	-0.000654816	0.00141311	-0.00241447
0.00416667	-0.00163341	-0.00284505	0.00461507	-0.000245929
0.00583333	-0.0022428	-0.00276399	0.00369442	0.00188148
0.0075	-0.00329316	-0.00335944	0.00491095	0.00103521
0.00916667	-0.00530493	-0.00532007	0.00178301	-0.00108182
0.0108333	-0.00836229	-0.00688112	0.00211787	0.00171256
0.0125	-0.00830793	-0.00899053	-0.00137198	-0.0038166
0.0141667	-0.00853848	-0.00777662	0.00328481	-0.00108778
0.0158333	-0.00763619	-0.011276	0.00315774	-0.00305617
0.0175	-0.0100683	-0.010875	0.00484395	-0.00456548
0.0191667	-0.0129788	-0.00912261	0.000973106	-0.0060389
0.0208333	-0.0127339	-0.0140657	0.000700832	-0.00166666
0.0225	-0.0132248	-0.0125667	0.00225198	-0.00536621
0.0241667	-0.0166911	-0.0152047	0.0057894	-0.00305331
0.0258333	-0.0158318	-0.0175335	0.00294387	-0.00287151
0.0275	-0.0164551	-0.0174482	-9.0003e-05	-0.00165355
0.0291667	-0.018837	-0.0182389	0.00225365	-0.0037173
0.0308333	-0.0186685	-0.0172	0.00246191	-0.00058043
0.0325	-0.0181531	-0.0188532	0.00158095	-0.00179982
0.0341667	-0.0219107	-0.0195335	0.00154829	-0.00247276
0.0358333	-0.0227883	-0.0227768	0.00255847	-0.000464439
0.0375	-0.0240197	-0.0225983	0.00317884	-0.000262022
0.0391667	-0.0266143	-0.0230718	-0.00243521	-0.00299633
0.0408333	-0.0248739	-0.0274967	0.000708461	-0.000513077
0.0425	-0.026975	-0.0275321	-0.00111592	-0.0030781
0.0441667	-0.0292519	-0.0265009	-0.00118995	-0.00264216
0.0458333	-0.0309697	-0.0294532	-0.00266385	-0.00285721
0.0475	-0.0302886	-0.0276039	-0.00192177	-0.00355697
0.0491667	-0.0296872	-0.0287347	0.000473977	-0.00432897
0.0508333	-0.0329589	-0.0329469	0.00126338	-0.0022918
0.0525	-0.036234	-0.0316697	-0.000143051	-0.00279081
0.0541667	-0.0322936	-0.0335917	-0.0016346	-0.00539315
0.0558333	-0.0369467	-0.0337257	0.00160503	-0.00467169
0.0575	-0.0360957	-0.0348868	-0.000771045	-0.00592816
0.0591667	-0.0370603	-0.036805	-0.00047636	-0.00408733
0.0608333	-0.0386828	-0.0374508	-0.000373601	-0.00176966
0.0625	-0.0397065	-0.0413029	0.000129819	-0.00611365
0.0641667	-0.0429498	-0.0392896	0.00181866	-0.00719309
0.0658333	-0.0431948	-0.0440885	-0.00247562	-0.00436032
0.0675	-0.0411402	-0.0409397	0.000362635	-0.00406909
0.0691667	-0.0455815	-0.0444461	-0.00270045	-0.0104898
0.0708333	-0.0465388	-0.0450499	-0.00132728	-0.00514507
0.0725	-0.0466853	-0.0446615	-0.00284433	-0.00309134
0.0741667	-0.0470651	-0.0470989	-0.00181985	-0.00535047
0.0758333	-0.048389	-0.0485552	-0.000490069	-0.00615335
0.0775	-0.0504999	-0.0480927	-0.00307965	-0.00181591
0.0791667	-0.0522151	-0.0508209	6.7831e-05	-0.00606442
0.0808333	-0.0523156	-0.0493389	-0.000980973	-0.00628114
0.0825	-0.051754	-0.0491281	-0.00335622	-0.00538719
0.0841667	-0.0518992	-0.0524203	-0.00322819	-0.00818837
0.0858333	-0.0535681	-0.0517142	-0.00183952	-0.00467169
0.0875	-0.0566221	-0.0554125	-0.00450015	-0.00648737
0.0891667	-0.0567268	-0.0556855	-0.00438428	-0.00752592
0.0908333	-0.0560033	-0.0549774	-0.00379062	-0.00735772
0.0925	-0.0597674	-0.0572404	-0.0030998	-0.00677085
0.0941667	-0.0609015	-0.0599126	-0.00437725	-0.00460517
0.0958333	-0.0609685	-0.0608534	-0.00149488	-0.00344467
0.0975	-0.0640017	-0.0623831	0.000712157	-0.0062716
0.0991667	-0.0617151	-0.0615737	-0.00464284	-0.00868082
0.100833	-0.0645881	-0.0623769	-0.00668657	-0.0059824
0.1025	-0.0663971	-0.0643672	-0.00271511	-0.005481
0.104167	-0.0672893	-0.0670395	-0.00295317	-0.00715792
0.105833	-0.0667467	-0.0670609	-0.00258434	-0.00763559
0.1075	-0.0680064	-0.0655015	-0.00452804	-0.00475442
0.109167	-0.0689449	-0.069384	-0.00382423	-0.00781596
0.110833	-0.0687855	-0.0690612	-0.00592124	-0.00569522
0.1125	-0.0740556	-0.0693141	-0.00373757	-0.0101249
0.114167	-0.0738879	-0.0702834	-0.00591302	-0.00861883
0.115833	-0.074626	-0.0712797	-0.00462031	-0.00664699
0.1175	-0.0748954	-0.0723702	-0.00672984	-0.0116829
0.119167	-0.0766065	-0.0743074	-0.0070163	-0.00694263
0.120833	-0.0761798	-0.0746069	-0.00832462	-0.0102578
0.1225	-0.0774559	-0.0784627	-0.00550103	-0.00926852
0.124167	-0.0800806	-0.0777038	-0.00452375	-0.00966775
0.125833	-0.0800882	-0.078242	-0.00791538	-0.0103514
0.1275	-0.0809646	-0.0790902	-0.00826848	-0.00908613
0.129167	-0.0817192	-0.0798462	-0.00650692	-0.00780284
0.130833	-0.0837927	-0.0811096	-0.00837398	-0.0101705
0.1325	-0.08533	-0.0827798	-0.00627196	-0.00913358
0.134167	-0.0866762	-0.0797894	-0.00801277	-0.0105013
0.135833	-0.0871868	-0.083149	-0.00323093	-0.00901604
0.1375	-0.0854358	-0.0888207	-0.00503278	-0.00879765
0.139167	-0.0914664	-0.0869921	-0.0073446	-0.00861239
0.140833	-0.0908461	-0.0895118	-0.00766194	-0.0101627
0.1425	-0.0914712	-0.0903442	-0.00863922	-0.00927389
0.144167	-0.0917265	-0.0888589	-0.00800729	-0.00762904
0.145833	-0.0928931	-0.0882638	-0.0103016	-0.00807095
0.1475	-0.0931687	-0.0941429	-0.00975203	-0.00899398
0.149167	-0.0943466	-0.0918275	-0.0097518	-0.00892067
0.150833	-0.0965365	-0.0932348	-0.0104166	-0.00856793
0.1525	-0.0980939	-0.0945116	-0.00934517	-0.0122571
0.154167	-0.0980861	-0.0969636	-0.00854671	-0.0121919
0.155833	-0.101152	-0.0966471	-0.0103886	-0.0122976
0.1575	-0.0994449	-0.098616	-0.00951087	-0.0105312
0.159167	-0.101518	-0.099979	-0.0073911	-0.00977933
0.160833	-0.100387	-0.0996858	-0.0091958	-0.0116022
0.1625	-0.102894	-0.101145	-0.00951016	-0.0118407
0.164167	-0.106566	-0.100922	-0.010286	-0.0139496
0.165833	-0.105116	-0.101207	-0.0109438	-0.0123906
0.1675	-0.107481	-0.101631	-0.0105817	-0.012892
0.169167	-0.106709	-0.104185	-0.010826	-0.0114112
0.170833	-0.107593	-0.108072	-0.00965381	-0.0126532
0.1725	-0.109441	-0.106314	-0.0103674	-0.00907183
0.174167	-0.109327	-0.109208	-0.0122365	-0.0122036
0.175833	-0.110431	-0.10704	-0.0100683	-0.00987721
0.1775	-0.111566	-0.109654	-0.0113727	-0.0147357
0.179167	-0.114005	-0.110895	-0.011602	-0.0119551
0.180833	-0.112947	-0.111132	-0.0104604	-0.0132502
0.1825	-0.11556	-0.113585	-0.0126296	-0.0141022
0.184167	-0.116967	-0.116619	-0.0124546	-0.0127393
0.185833	-0.117918	-0.114895	-0.0121725	-0.0113527
0.1875	-0.119798	-0.115499	-0.0147736	-0.0134362
0.189167	-0.121749	-0.117381	-0.0126278	-0.0132892
0.190833	-0.121135	-0.118015	-0.0131595	-0.0151166
0.1925	-0.122266	-0.116687	-0.012715	-0.0143689
0.194167	-0.122849	-0.119174	-0.0150937	-0.0156027
0.195833	-0.125558	-0.121218	-0.0142486	-0.0143913
0.1975	-0.125447	-0.123533	-0.0136688	-0.0135883
0.199167	-0.125918	-0.122063	-0.0152974	-0.0173041
0.200833	-0.12761	-0.125783	-0.0126652	-0.0130913
0.2025	-0.129305	-0.121767	-0.0163631	-0.0129952
0.204167	-0.130275	-0.126988	-0.0145128	-0.014874
0.205833	-0.131012	-0.125194	-0.0135305	-0.0169283
0.2075	-0.132175	-0.129346	-0.0145642	-0.0131007
0.209167	-0.132718	-0.129438	-0.0144383	-0.0162324
0.210833	-0.13343	-0.130932	-0.0152228	-0.0139201
0.2125	-0.134414	-0.130622	-0.0149093	-0.0139291
0.214167	-0.137372	-0.13087	-0.0155373	-0.015046
0.215833	-0.136882	-0.134459	-0.0168047	-0.0144714
0.2175	-0.138138	-0.135171	-0.0172226	-0.0141673
0.219167	-0.138071	-0.134034	-0.0186268	-0.0136176
0.220833	-0.140133	-0.138365	-0.0149491	-0.0157031
0.2225	-0.141464	-0.136546	-0.0136473	-0.0127894
0.224167	-0.141718	-0.138459	-0.0167004	-0.0159311
0.225833	-0.141928	-0.139974	-0.0162743	-0.0162988
0.2275	-0.144863	-0.140498	-0.0160019	-0.0144297
0.229167	-0.145878	-0.142669	-0.0141914	-0.017789
0.230833	-0.145543	-0.14266	-0.0171511	-0.0153447
0.2325	-0.146119	-0.14335	-0.0210525	-0.016307
0.234167	-0.147821	-0.14525	-0.0183296	-0.0143068
0.235833	-0.146757	-0.146704	-0.0155132	-0.0160735
0.2375	-0.14992	-0.146536	-0.016463	-0.0184478
0.239167	-0.15103	-0.145987	-0.0171505	-0.0172033
0.240833	-0.15022	-0.146563	-0.0181879	-0.0172812
0.2425	-0.152162	-0.148062	-0.0174165	-0.0166954
0.244167	-0.153071	-0.149656	-0.0182012	-0.0142446
0.245833	-0.155169	-0.150267	-0.0165331	-0.0156023
0.2475	-0.155519	-0.152838	-0.0176971	-0.0193206
0.249167	-0.154932	-0.155475	-0.018814	-0.0152187
0.250833	-0.158748	-0.152972	-0.0202107	-0.0199292
0.2525	-0.160641	-0.153277	-0.0180719	-0.014122
0.254167	-0.158486	-0.155108	-0.0214248	-0.0188737
0.255833	-0.159878	-0.157684	-0.0171775	-0.0173686
0.2575	-0.161041	-0.15733	-0.0180091	-0.0168567
0.259167	-0.161735	-0.159843	-0.0176207	-0.0208132
0.260833	-0.162107	-0.160365	-0.0203122	-0.0187724
0.2625	-0.164502	-0.16054	-0.0185072	-0.0177914
0.264167	-0.166102	-0.162517	-0.0194399	-0.0199103
0.265833	-0.165358	-0.161112	-0.0205215	-0.0191244
0.2675	-0.169549	-0.163722	-0.0198088	-0.0194095
0.269167	-0.167672	-0.164303	-0.0187389	-0.0190235
0.270833	-0.16837	-0.165209	-0.0205926	-0.0214841
0.2725	-0.169127	-0.169117	-0.0193672	-0.0187269
0.274167	-0.171778	-0.169218	-0.0181873	-0.0177971
0.275833	-0.172233	-0.171098	-0.0194148	-0.0171189
0.2775	-0.172534	-0.17284	-0.0206934	-0.0186305
0.279167	-0.173874	-0.170286	-0.0187917	-0.0206109
0.280833	-0.176917	-0.171226	-0.0198008	-0.02005
0.2825	-0.174506	-0.173396	-0.0203886	-0.0192863
0.284167	-0.177347	-0.172967	-0.0205777	-0.0188493
0.285833	-0.178209	-0.172562	-0.0212811	-0.0230896
0.2875	-0.177807	-0.177141	-0.0190001	-0.0196017
0.289167	-0.180253	-0.177389	-0.0210804	-0.0193148
0.290833	-0.179379	-0.177665	-0.0243266	-0.0213599
0.2925	-0.182942	-0.177095	-0.0251719	-0.0202321
0.294167	-0.184631	-0.178315	-0.0224265	-0.020851
0.295833	-0.182769	-0.181068	-0.0220731	-0.0196328
0.2975	-0.185611	-0.181291	-0.0214458	-0.024438
0.299167	-0.185731	-0.184064	-0.0253921	-0.0231675
0.300833	-0.185127	-0.183995	-0.0234251	-0.0199429
0.3025	-0.187348	-0.185521	-0.0230795	-0.0206872
0.304167	-0.190368	-0.18669	-0.0228008	-0.0239784
0.305833	-0.19013	-0.187701	-0.02495	-0.0234152
0.3075	-0.188906	-0.18904	-0.0218282	-0.0189635
0.309167	-0.191732	-0.188364	-0.0205612	-0.0247617
0.310833	-0.191521	-0.189331	-0.0236747	-0.0212786
0.3125	-0.192735	-0.189629	-0.0203174	-0.0203365
0.314167	-0.194389	-0.191667	-0.0231056	-0.0224643
0.315833	-0.193946	-0.19259	-0.0237681	-0.0225648
0.3175	-0.1957	-0.195658	-0.0231105	-0.0235567
0.319167	-0.197189	-0.193713	-0.0242016	-0.0231351
0.320833	-0.197971	-0.194703	-0.0246423	-0.0237232
0.3225	-0.201375	-0.196514	-0.0239297	-0.0211157
0.324167	-0.199133	-0.197474	-0.0232413	-0.0261744
0.325833	-0.202431	-0.199663	-0.0267103	-0.0241376
0.3275	-0.200926	-0.199314	-0.0227069	-0.0248005
0.329167	-0.202071	-0.199322	-0.0240047	-0.0223778
0.330833	-0.204276	-0.201924	-0.0261801	-0.0242132
0.3325	-0.20447	-0.204362	-0.0262114	-0.0244089
0.334167	-0.205728	-0.204114	-0.025352	-0.0234534
0.335833	-0.207797	-0.204369	-0.0274092	-0.0263095
0.3375	-0.208832	-0.204309	-0.0242926	-0.0230446
0.339167	-0.210429	-0.206765	-0.0263138	-0.0234368
0.340833	-0.209972	-0.20663	-0.0252914	-0.0222285
0.3425	-0.210768	-0.208124	-0.0255429	-0.0230219
0.344167	-0.212594	-0.209034	-0.0269809	-0.0242717
0.345833	-0.215094	-0.208848	-0.0274574	-0.0266682
0.3475	-0.214526	-0.211954	-0.0279224	-0.0264775
0.349167	-0.213728	-0.212671	-0.0248282	-0.025872
0.350833	-0.214751	-0.210806	-0.0271314	-0.0216005
0.3525	-0.215444	-0.214114	-0.0273182	-0.0290787
0.354167	-0.21882	-0.213912	-0.0249181	-0.025871
0.355833	-0.221319	-0.216054	-0.026561	-0.0250968
0.3575	-0.221052	-0.21834	-0.0277501	-0.0272692
0.359167	-0.221025	-0.216072	-0.0290393	-0.0239918
0.360833	-0.220637	-0.219328	-0.0277725	-0.0271751
0.3625	-0.221173	-0.221754	-0.0281745	-0.0283734
0.364167	-0.224265	-0.220176	-0.0304725	-0.0259228
0.365833	-0.223907	-0.221906	-0.0276839	-0.0292498
0.3675	-0.226086	-0.222058	-0.0289919	-0.0254471
0.369167	-0.226707	-0.225252	-0.0276606	-0.0261799
0.370833	-0.226494	-0.222968	-0.0284531	-0.0255659
0.3725	-0.227454	-0.227173	-0.0293108	-0.0295019
0.374167	-0.231321	-0.226956	-0.0259993	-0.0283276
0.375833	-0.229993	-0.227888	-0.0286225	-0.0271143
0.3775	-0.232235	-0.228453	-0.0304232	-0.0236402
0.379167	-0.232504	-0.228748	-0.0270061	-0.0285412
0.380833	-0.233975	-0.229907	-0.0318166	-0.0290296
0.3825	-0.234617	-0.232384	-0.0256622	-0.0280985
0.384167	-0.234605	-0.231815	-0.0301942	-0.0275407
0.385833	-0.234407	-0.235712	-0.028477	-0.0280867
0.3875	-0.235888	-0.232867	-0.028108	-0.0280882
0.389167	-0.237697	-0.234856	-0.0280068	-0.0275776
0.390833	-0.238471	-0.237177	-0.0293829	-0.0282003
0.3925	-0.240385	-0.235931	-0.0310308	-0.0286441
0.394167	-0.239559	-0.236301	-0.0306945	-0.0290473
0.395833	-0.241062	-0.242064	-0.0306469	-0.028036
0.3975	-0.24109	-0.240166	-0.0305059	-0.0294554
0.399167	-0.242863	-0.240397	-0.0265096	-0.0297189
0.400833	-0.243054	-0.242828	-0.0312101	-0.0273827
0.4025	-0.247271	-0.241806	-0.0329115	-0.0324714
0.404167	-0.246423	-0.244267	-0.0290586	-0.0316626
0.405833	-0.248946	-0.243905	-0.0292883	-0.029423
0.4075	-0.248129	-0.245323	-0.0322788	-0.0290608
0.409167	-0.247852	-0.247316	-0.0310167	-0.0311217
0.410833	-0.251112	-0.245743	-0.0299375	-0.0308352
0.4125	-0.250579	-0.249793	-0.0333787	-0.032084
0.414167	-0.25137	-0.249348	-0.0319794	-0.0310644
0.415833	-0.252828	-0.249901	-0.0324755	-0.0321828
0.4175	-0.254573	-0.252189	-0.0309581	-0.0320714
0.419167	-0.255186	-0.252893	-0.0314848	-0.0284082
0.420833	-0.254879	-0.254193	-0.0319637	-0.031214
0.4225	-0.258431	-0.256213	-0.0304763	-0.0330242
0.424167	-0.258197	-0.255199	-0.0335624	-0.0343304
0.425833	-0.25793	-0.25618	-0.0311139	-0.0298293
0.4275	-0.258637	-0.257556	-0.0353748	-0.0332674
0.429167	-0.259016	-0.257127	-0.0339655	-0.0329092
0.430833	-0.261907	-0.259167	-0.0312935	-0.0329045
0.4325	-0.26289	-0.260345	-0.0342774	-0.0277331
0.434167	-0.262371	-0.263999	-0.0318118	-0.0318031
0.435833	-0.262587	-0.261474	-0.0331466	-0.0326837
0.4375	-0.265457	-0.263668	-0.0324198	-0.0345939
0.439167	-0.266062	-0.265498	-0.0314761	-0.0312085
0.440833	-0.26629	-0.264876	-0.0315609	-0.0322105
0.4425	-0.269164	-0.264802	-0.0353252	-0.0343471
0.444167	-0.269032	-0.267609	-0.0343462	-0.0361284
0.445833	-0.269376	-0.268428	-0.0326942	-0.0347842
0.4475	-0.268414	-0.268485	-0.0349202	-0.0354927
0.449167	-0.271623	-0.269141	-0.036641	-0.0343148
0.450833	-0.27293	-0.271843	-0.0339764	-0.0341878
0.4525	-0.274721	-0.270258	-0.0349984	-0.0322996
0.454167	-0.27434	-0.27118	-0.0346156	-0.0344844
0.455833	-0.274525	-0.27324	-0.0345594	-0.0368278
0.4575	-0.277172	-0.275415	-0.0337543	-0.0321289
0.459167	-0.278324	-0.276034	-0.0367731	-0.0355703
0.460833	-0.279823	-0.276878	-0.0361013	-0.0343893
0.4625	-0.278754	-0.277494	-0.0363817	-0.0364333
0.464167	-0.280757	-0.277803	-0.0357605	-0.03439
0.465833	-0.28041	-0.278206	-0.0352185	-0.0392749
0.4675	-0.280945	-0.282344	-0.0363367	-0.0356436
0.469167	-0.282854	-0.280461	-0.0364512	-0.0349725
0.470833	-0.284538	-0.281049	-0.0346254	-0.0380374
0.4725	-0.285364	-0.28291	-0.0349784	-0.0371854
0.474167	-0.286177	-0.285192	-0.0357783	-0.0381494
0.475833	-0.285686	-0.286213	-0.0392457	-0.0341411
0.4775	-0.287816	-0.284843	-0.0355558	-0.0380921
0.479167	-0.288579	-0.286091	-0.0334775	-0.0400881
0.480833	-0.290831	-0.28776	-0.0329093	-0.0352484
0.4825	-0.290894	-0.286509	-0.034054	-0.0361947
0.484167	-0.290856	-0.289117	-0.0377556	-0.0376446
0.485833	-0.293553	-0.289977	-0.0404061	-0.0419393
0.4875	-0.294154	-0.289859	-0.0397621	-0.0357336
0.489167	-0.292859	-0.292724	-0.0350231	-0.039116
0.490833	-0.294765	-0.293077	-0.0365081	-0.0364863
0.4925	-0.296194	-0.294273	-0.0368872	-0.0390637
0.494167	-0.296202	-0.296595	-0.0391145	-0.0370657
0.495833	-0.295711	-0.295951	-0.0345322	-0.037486
0.4975	-0.299144	-0.296287	-0.03844	-0.041007
0.499167	-0.298159	-0.297023	-0.0371983	-0.0395972
0.500833	-0.29947	-0.297845	-0.0407184	-0.0391656
0.5025	-0.300643	-0.298409	-0.0401236	-0.038026
0.504167	-0.300078	-0.299767	-0.0378631	-0.0392706
0.505833	-0.303058	-0.302102	-0.0350831	-0.0403975
0.5075	-0.303741	-0.303901	-0.0374783	-0.0410439
0.509167	-0.302828	-0.303856	-0.0394598	-0.0400641
0.510833	-0.305573	-0.305037	-0.0403413	-0.0426271
0.5125	-0.306742	-0.303894	-0.0373065	-0.0407189
0.514167	-0.308091	-0.306696	-0.0364908	-0.0402398
0.515833	-0.308243	-0.307268	-0.0390373	-0.0410683
0.5175	-0.311328	-0.308	-0.0401262	-0.0403149
0.519167	-0.309562	-0.308096	-0.0375704	-0.0411074
0.520833	-0.312544	-0.310029	-0.041772	-0.0395803
0.5225	-0.311297	-0.310588	-0.0426737	-0.0389004
0.524167	-0.313069	-0.311192	-0.0425253	-0.0433679
0.525833	-0.313298	-0.31139	-0.0395931	-0.0425183
0.5275	-0.315194	-0.313968	-0.0432798	-0.0404209
0.529167	-0.315342	-0.31524	-0.0427065	-0.0435889
0.530833	-0.317383	-0.314889	-0.0416735	-0.0457662
0.5325	-0.316571	-0.315784	-0.042335	-0.0422277
0.534167	-0.319766	-0.317849	-0.0411457	-0.044179
0.535833	-0.321579	-0.318317	-0.0405129	-0.0438025
0.5375	-0.319734	-0.319392	-0.0398391	-0.0441828
0.539167	-0.320007	-0.319832	-0.0402213	-0.0402418
0.540833	-0.321218	-0.321633	-0.045035	-0.0427009
0.5425	-0.324394	-0.32195	-0.0385262	-0.0428911
0.544167	-0.32492	-0.324388	-0.0435091	-0.0422249
0.545833	-0.324681	-0.3218	-0.0448228	-0.0447018
0.5475	-0.325092	-0.324611	-0.0418946	-0.0434197
0.549167	-0.327374	-0.326217	-0.0419179	-0.0443566
0.550833	-0.327616	-0.325745	-0.0419936	-0.0436474
0.5525	-0.328376	-0.32593	-0.0446582	-0.0427289
0.554167	-0.329675	-0.329289	-0.0407712	-0.0457993
0.555833	-0.32877	-0.33087	-0.0458415	-0.0410784
0.5575	-0.330118	-0.329184	-0.0424715	-0.0437334
0.559167	-0.332184	-0.330556	-0.0439186	-0.0439333
0.560833	-0.331617	-0.332765	-0.04356	-0.0460113
0.5625	-0.334168	-0.333707	-0.0448813	-0.0478935
0.564167	-0.334702	-0.333325	-0.0419501	-0.0443331
0.565833	-0.33768	-0.335742	-0.0466188	-0.0441246
0.5675	-0.33733	-0.333669	-0.0468163	-0.0455685
0.569167	-0.33655	-0.335998	-0.0419958	-0.0474589
0.570833	-0.337375	-0.339115	-0.0418631	-0.04597
0.5725	-0.33956	-0.337168	-0.0451349	-0.0440673
0.574167	-0.340545	-0.340043	-0.0443766	-0.0463054
0.575833	-0.342073	-0.339053	-0.0447248	-0.0433292
0.5775	-0.342023	-0.340316	-0.0420989	-0.0439434
0.579167	-0.342675	-0.342491	-0.0467409	-0.045428
0.580833	-0.344141	-0.344299	-0.0453217	-0.0459257
0.5825	-0.343745	-0.344931	-0.0448441	-0.0480288
0.584167	-0.344647	-0.343435	-0.0425947	-0.0477003
0.585833	-0.345358	-0.347304	-0.0451629	-0.0473962
0.5875	-0.348044	-0.346905	-0.043749	-0.0497395
0.589167	-0.347423	-0.347857	-0.0452229	-0.0501502
0.590833	-0.349613	-0.348313	-0.0456389	-0.0454286
0.5925	-0.350563	-0.350047	-0.0441554	-0.0485811
0.594167	-0.351099	-0.350969	-0.0439332	-0.046777
0.595833	-0.350393	-0.352934	-0.0456271	-0.0468049
0.5975	-0.352355	-0.351658	-0.0449313	-0.0469199
0.599167	-0.354374	-0.352969	-0.0468559	-0.047452
0.600833	-0.355326	-0.353813	-0.0472189	-0.0476282
0.6025	-0.356442	-0.354882	-0.0455281	-0.0504576
0.604167	-0.357695	-0.357002	-0.0454704	-0.0494633
0.605833	-0.357309	-0.356078	-0.045625	-0.0498375
0.6075	-0.359082	-0.357113	-0.0475849	-0.0485576
0.609167	-0.357859	-0.358843	-0.0471926	-0.0485146
0.610833	-0.35945	-0.358931	-0.0450584	-0.0487919
0.6125	-0.361417	-0.361514	-0.0479686	-0.0510554
0.614167	-0.361318	-0.3605	-0.0489899	-0.050846
0.615833	-0.361132	-0.362271	-0.0502803	-0.0470852
0.6175	-0.363972	-0.363243	-0.0476114	-0.0506362
0.619167	-0.366141	-0.361685	-0.046703	-0.0495355
0.620833	-0.365993	-0.365157	-0.0463638	-0.0511024
0.6225	-0.36661	-0.366211	-0.0479494	-0.0506963
0.624167	-0.366178	-0.367497	-0.0482411	-0.0519394
0.625833	-0.368594	-0.367525	-0.0502204	-0.0492172
0.6275	-0.370423	-0.369363	-0.0495757	-0.0484539
0.629167	-0.369475	-0.37084	-0.0496137	-0.0530555
0.630833	-0.368358	-0.370413	-0.0488343	-0.0525194
0.6325	-0.37103	-0.370999	-0.0509936	-0.0520668
0.634167	-0.372795	-0.374153	-0.0477518	-0.0535443
0.635833	-0.372234	-0.373431	-0.0488799	-0.053811
0.6375	-0.374118	-0.374693	-0.0510403	-0.0530474
0.639167	-0.375709	-0.373435	-0.0522926	-0.0508184
0.640833	-0.375686	-0.374648	-0.0516764	-0.0502081
0.6425	-0.375683	-0.377918	-0.0502496	-0.0545069
0.644167	-0.37814	-0.378369	-0.0500659	-0.0541853
0.645833	-0.379907	-0.377667	-0.0527685	-0.0554451
0.6475	-0.380999	-0.380249	-0.050688	-0.0530497
0.649167	-0.380092	-0.379825	-0.0504662	-0.053703
0.650833	-0.383018	-0.379653	-0.0509973	-0.0521463
0.6525	-0.382414	-0.382021	-0.0513216	-0.0527018
0.654167	-0.383094	-0.382161	-0.0508977	-0.0506742
0.655833	-0.382697	-0.383747	-0.0511839	-0.0558898
0.6575	-0.384659	-0.384376	-0.0493082	-0.0522765
0.659167	-0.38648	-0.385558	-0.0509902	-0.0520582
0.660833	-0.388714	-0.386589	-0.0505139	-0.0554272
0.6625	-0.385803	-0.387604	-0.0521795	-0.0537632
0.664167	-0.388567	-0.38858	-0.0511823	-0.0553142
0.665833	-0.389522	-0.38848	-0.0518489	-0.0527847
0.6675	-0.389992	-0.391048	-0.0519395	-0.0565935
0.669167	-0.390532	-0.390653	-0.0540349	-0.0567391
0.670833	-0.393025	-0.391397	-0.0510361	-0.0542802
0.6725	-0.392361	-0.393265	-0.052888	-0.0544431
0.674167	-0.395505	-0.393299	-0.0557462	-0.0595557
0.675833	-0.396243	-0.394657	-0.0544345	-0.0545408
0.6775	-0.394522	-0.394104	-0.0548812	-0.0528634
0.679167	-0.396877	-0.394543	-0.0537958	-0.0571678
0.680833	-0.397365	-0.396173	-0.0508752	-0.0563439
0.6825	-0.398725	-0.39908	-0.0533065	-0.05472
0.684167	-0.398329	-0.398877	-0.0512071	-0.0572383
0.685833	-0.400088	-0.398834	-0.0514562	-0.0540471
0.6875	-0.400821	-0.39987	-0.0512068	-0.0585378
0.689167	-0.403131	-0.400731	-0.0546777	-0.0582414
0.690833	-0.404867	-0.402294	-0.0536008	-0.0571997
0.6925	-0.404229	-0.404015	-0.0535086	-0.0564899
0.694167	-0.404257	-0.404074	-0.0569317	-0.0608816
0.695833	-0.405382	-0.405432	-0.0545979	-0.0577747
0.6975	-0.406468	-0.405839	-0.0528177	-0.0586777
0.699167	-0.406408	-0.407261	-0.0546733	-0.0569104
0.700833	-0.407976	-0.40916	-0.0553612	-0.0579532
0.7025	-0.408589	-0.408982	-0.0563526	-0.0600255
0.704167	-0.410013	-0.411395	-0.0557393	-0.0591609
0.705833	-0.409351	-0.409596	-0.0542992	-0.0584923
0.7075	-0.412409	-0.412439	-0.0563921	-0.0572593
0.709167	-0.41337	-0.413152	-0.0573781	-0.0612342
0.710833	-0.412729	-0.411855	-0.0548289	-0.0587687
0.7125	-0.413695	-0.414265	-0.0560234	-0.0596675
0.714167	-0.412519	-0.413864	-0.0556234	-0.0599608
0.715833	-0.416406	-0.416847	-0.0563076	-0.0589839
0.7175	-0.418568	-0.417239	-0.0570225	-0.0587151
0.719167	-0.418627	-0.417254	-0.0594256	-0.0602431
0.720833	-0.419954	-0.41893	-0.0547825	-0.0582554
0.7225	-0.418454	-0.418618	-0.0587866	-0.0597266
0.724167	-0.421742	-0.421212	-0.0560422	-0.0615581
0.725833	-0.422239	-0.420482	-0.0579625	-0.0578052
0.7275	-0.422094	-0.422798	-0.0583436	-0.0610745
0.729167	-0.424101	-0.42353	-0.0580187	-0.0599955
0.730833	-0.424905	-0.424232	-0.0533775	-0.0629575
0.7325	-0.425693	-0.423001	-0.0579525	-0.0609468
0.734167	-0.426993	-0.42723	-0.0569528	-0.0625286
0.735833	-0.425863	-0.425555	-0.0594273	-0.0633179
0.7375	-0.425664	-0.426848	-0.0588608	-0.0588051
0.739167	-0.429285	-0.427278	-0.057464	-0.0630462
0.740833	-0.429429	-0.429348	-0.0564281	-0.0630946
0.7425	-0.432123	-0.429529	-0.0613165	-0.0623071
0.744167	-0.431305	-0.430808	-0.0619376	-0.0622848
0.745833	-0.433199	-0.431583	-0.0609462	-0.0616032
0.7475	-0.432259	-0.432286	-0.0583066	-0.0636369
0.749167	-0.434783	-0.434011	-0.0599141	-0.0634614
0.750833	-0.43377	-0.434761	-0.0570467	-0.0636901
0.7525	-0.435966	-0.434941	-0.0575382	-0.0659267
0.754167	-0.435666	-0.436102	-0.0581387	-0.0617334
0.755833	-0.437635	-0.437962	-0.0575076	-0.0601745
0.7575	-0.43789	-0.437483	-0.0587224	-0.06406
0.759167	-0.44037	-0.438224	-0.0576439	-0.0637193
0.760833	-0.44068	-0.439261	-0.0607635	-0.0651232
0.7625	-0.440606	-0.440476	-0.0575767	-0.0643854
0.764167	-0.442742	-0.442241	-0.0593449	-0.0628849
0.765833	-0.441837	-0.441658	-0.0575912	-0.0642159
0.7675	-0.444273	-0.442909	-0.059978	-0.0676936
0.769167	-0.444772	-0.445065	-0.0609387	-0.0649573
0.770833	-0.446891	-0.445307	-0.0622493	-0.0621653
0.7725	-0.446583	-0.445547	-0.0577905	-0.0650445
0.774167	-0.447911	-0.449043	-0.0605667	-0.0633205
0.775833	-0.447265	-0.446925	-0.0591593	-0.0651853
0.7775	-0.449522	-0.447193	-0.0596348	-0.0667046
0.779167	-0.450432	-0.450762	-0.0602806	-0.0654957
0.780833	-0.450268	-0.448548	-0.0619937	-0.0633756
0.7825	-0.452534	-0.45058	-0.0618232	-0.0642741
0.784167	-0.453738	-0.452025	-0.0617611	-0.0650311
0.785833	-0.454484	-0.452978	-0.0633143	-0.0690784
0.7875	-0.455025	-0.452978	-0.0619096	-0.0652719
0.789167	-0.454302	-0.453617	-0.0612507	-0.063991
0.790833	-0.45576	-0.452923	-0.0600648	-0.0637325
0.7925	-0.456883	-0.45469	-0.0611002	-0.0654875
0.794167	-0.459286	-0.456369	-0.0612618	-0.0652512
0.795833	-0.458125	-0.456697	-0.0627949	-0.0680531
0.7975	-0.458862	-0.457264	-0.0624878	-0.0657607
0.799167	-0.461029	-0.457874	-0.0615811	-0.0665431
0.800833	-0.460758	-0.459765	-0.0607381	-0.0683482
0.8025	-0.462735	-0.459393	-0.0642598	-0.0686945
0.804167	-0.464125	-0.46081	-0.0647087	-0.0663494
0.805833	-0.46507	-0.461986	-0.0608196	-0.0653676
0.8075	-0.464562	-0.462403	-0.0632037	-0.0679128
0.809167	-0.466135	-0.464097	-0.0640806	-0.0664774
0.810833	-0.468061	-0.464588	-0.0648676	-0.064708
0.8125	-0.469072	-0.464572	-0.0637013	-0.0685941
0.814167	-0.466784	-0.466502	-0.0644512	-0.0652615
0.815833	-0.469287	-0.468661	-0.0640184	-0.0677449
0.8175	-0.470266	-0.468325	-0.0629367	-0.0665463
0.819167	-0.470851	-0.469229	-0.0625842	-0.067677
0.820833	-0.471186	-0.47048	-0.0652423	-0.0675637
0.8225	-0.472975	-0.470655	-0.0661017	-0.0706213
0.824167	-0.471919	-0.469998	-0.0652018	-0.0678184
0.825833	-0.474314	-0.471639	-0.063648	-0.0673511
0.8275	-0.475283	-0.472127	-0.0647739	-0.068342
0.829167	-0.476193	-0.475148	-0.066117	-0.0690279
0.830833	-0.475864	-0.474325	-0.0670565	-0.072482
0.8325	-0.478359	-0.475456	-0.0679795	-0.0685991
0.834167	-0.478201	-0.475024	-0.065142	-0.0687388
0.835833	-0.480232	-0.477864	-0.0679798	-0.0728122
0.8375	-0.479513	-0.478738	-0.066195	-0.0695242
0.839167	-0.481053	-0.477549	-0.0653638	-0.0710332
0.840833	-0.482562	-0.479378	-0.0646515	-0.0689211
0.8425	-0.481741	-0.481834	-0.0641166	-0.0739141
0.844167	-0.482995	-0.481125	-0.0673089	-0.0728661
0.845833	-0.484451	-0.48186	-0.065824	-0.0685167
0.8475	-0.485424	-0.48257	-0.0671872	-0.0703141
0.849167	-0.48635	-0.483754	-0.0670886	-0.0730228
0.850833	-0.488025	-0.48461	-0.0670011	-0.0723556
0.8525	-0.487113	-0.4861	-0.0694709	-0.0704696
0.854167	-0.488515	-0.4859	-0.0690277	-0.0692767
0.855833	-0.489437	-0.488916	-0.0668859	-0.0716017
0.8575	-0.491016	-0.488759	-0.0698891	-0.0734645
0.859167	-0.491295	-0.491213	-0.0645752	-0.0706049
0.860833	-0.492393	-0.489549	-0.0689687	-0.0728682
0.8625	-0.494053	-0.490328	-0.0682101	-0.0729747
0.864167	-0.493894	-0.491226	-0.0669476	-0.0734783
0.865833	-0.49469	-0.491761	-0.0675951	-0.0719067
0.8675	-0.496574	-0.490903	-0.0694926	-0.0743606
0.869167	-0.49637	-0.49433	-0.067606	-0.074424
0.870833	-0.496887	-0.494701	-0.0671476	-0.071905
0.8725	-0.498108	-0.496046	-0.0684856	-0.0725302
0.874167	-0.49822	-0.497552	-0.0689999	-0.074331
0.875833	-0.499675	-0.498156	-0.068819	-0.0738915
0.8775	-0.500713	-0.498209	-0.0684221	-0.0731581
0.879167	-0.501453	-0.499564	-0.0688785	-0.074788
0.880833	-0.503151	-0.499072	-0.0708867	-0.072696
0.8825	-0.503851	-0.500789	-0.068012	-0.0743877
0.884167	-0.505295	-0.501369	-0.070102	-0.073449
0.885833	-0.503244	-0.503068	-0.0673544	-0.0762417
0.8875	-0.50475	-0.503535	-0.0696328	-0.0761565
0.889167	-0.506135	-0.503419	-0.0712476	-0.0766932
0.890833	-0.508521	-0.505386	-0.0715674	-0.0740937
0.8925	-0.508095	-0.506024	-0.0696926	-0.0739152
0.894167	-0.50778	-0.506551	-0.0708946	-0.0746561
0.895833	-0.509339	-0.508244	-0.071121	-0.074194
0.8975	-0.509989	-0.508148	-0.0719403	-0.0753233
0.899167	-0.512159	-0.509342	-0.0711602	-0.0747201
0.900833	-0.511461	-0.509664	-0.070626	-0.0746735
0.9025	-0.513353	-0.509566	-0.0722544	-0.0728467
0.904167	-0.513797	-0.511443	-0.0711946	-0.0752742
0.905833	-0.515653	-0.512444	-0.0719781	-0.0761759
0.9075	-0.516584	-0.512376	-0.0705072	-0.0761617
0.909167	-0.514449	-0.515578	-0.0716834	-0.0764253
0.910833	-0.516629	-0.515182	-0.0725309	-0.076779
0.9125	-0.517744	-0.513991	-0.0717492	-0.0786875
0.914167	-0.518333	-0.515386	-0.073586	-0.0782017
0.915833	-0.519993	-0.517578	-0.0743704	-0.0787731
0.9175	-0.519862	-0.518055	-0.0739453	-0.0781533
0.919167	-0.520851	-0.519459	-0.072538	-0.0769496
0.920833	-0.523574	-0.519974	-0.0719306	-0.0786244
0.9225	-0.523388	-0.520972	-0.0733585	-0.0791769
0.924167	-0.524145	-0.520938	-0.0724252	-0.0790151
0.925833	-0.525173	-0.521909	-0.0711352	-0.0775853
0.9275	-0.526434	-0.522999	-0.0743787	-0.0787818
0.929167	-0.525862	-0.524537	-0.0754446	-0.0764474
0.930833	-0.527389	-0.525382	-0.0747328	-0.0783557
0.9325	-0.528635	-0.525047	-0.0752245	-0.0767639
0.934167	-0.5295	-0.527668	-0.0725878	-0.0768615
0.935833	-0.528486	-0.526585	-0.0739521	-0.0762255
0.9375	-0.530092	-0.527692	-0.076831	-0.0779902
0.939167	-0.530948	-0.529677	-0.0760524	-0.0803444
0.940833	-0.530471	-0.530467	-0.076009	-0.0794021
0.9425	-0.533171	-0.530607	-0.0765187	-0.0768352
0.944167	-0.533583	-0.531888	-0.0785723	-0.0814391
0.945833	-0.53391	-0.531529	-0.0763837	-0.0790894
0.9475	-0.535311	-0.530923	-0.0740852	-0.0799456
0.949167	-0.535297	-0.533669	-0.0751263	-0.0813066
0.950833	-0.536385	-0.533536	-0.0760012	-0.0771341
0.9525	-0.537539	-0.534693	-0.0761037	-0.0793389
0.954167	-0.539028	-0.535005	-0.0748992	-0.0793622
0.955833	-0.538812	-0.538359	-0.0754684	-0.0816461
0.9575	-0.538763	-0.539012	-0.0778042	-0.0827101
0.959167	-0.541594	-0.538502	-0.0770624	-0.077112
0.960833	-0.542421	-0.539183	-0.0723022	-0.080144
0.9625	-0.541709	-0.540116	-0.0776488	-0.0804691
0.964167	-0.545115	-0.540581	-0.0787086	-0.0798752
0.965833	-0.543419	-0.540809	-0.0751002	-0.0821297
0.9675	-0.542186	-0.543883	-0.0749398	-0.0835553
0.969167	-0.54534	-0.542483	-0.0767713	-0.0794878
0.970833	-0.547086	-0.543109	-0.077921	-0.0847652
0.9725	-0.54766	-0.54415	-0.0785807	-0.0835571
0.974167	-0.546936	-0.544672	-0.0770144	-0.0785816
0.975833	-0.547818	-0.546961	-0.0774949	-0.0815423
0.9775	-0.548394	-0.54664	-0.0785928	-0.0808936
0.979167	-0.549741	-0.549189	-0.0782608	-0.0782347
0.980833	-0.55006	-0.547235	-0.0790716	-0.0809389
0.9825	-0.551748	-0.549904	-0.0759569	-0.0833943
0.984167	-0.553014	-0.549167	-0.080389	-0.0851448
0.985833	-0.552119	-0.549156	-0.0785927	-0.082824
0.9875	-0.554873	-0.551382	-0.0779752	-0.0830668
0.989167	-0.555001	-0.551826	-0.0777117	-0.0830449
0.990833	-0.556765	-0.553715	-0.0812299	-0.0806991
0.9925	-0.555583	-0.553908	-0.0778596	-0.0820016
0.994167	-0.557223	-0.55376	-0.0812078	-0.0825197
0.995833	-0.556966	-0.553925	-0.0771492	-0.0844082
0.9975	-0.558687	-0.555335	-0.0804154	-0.08315
0.999167	-0.558601	-0.556538	-0.0782919	-0.0816302
1.00083	-0.559176	-0.558964	-0.0790336	-0.0847812
1.0025	-0.560764	-0.55936	-0.0812421	-0.0815467
1.00417	-0.560252	-0.558883	-0.0792354	-0.0869021
1.00583	-0.563598	-0.560696	-0.0804189	-0.0817884
1.0075	-0.563964	-0.561129	-0.081134	-0.0827516
1.00917	-0.563423	-0.562246	-0.078611	-0.0818982
1.01083	-0.565547	-0.561577	-0.0828862	-0.0828592
1.0125	-0.56347	-0.564018	-0.0831078	-0.0854653
1.01417	-0.566155	-0.563559	-0.0787677	-0.0850741
1.01583	-0.567259	-0.56412	-0.0831685	-0.0804332
1.0175	-0.566348	-0.565002	-0.0817375	-0.0866034
1.01917	-0.568115	-0.565053	-0.0803825	-0.0845643
1.02083	-0.568724	-0.566833	-0.0807657	-0.087845
1.0225	-0.568215	-0.567187	-0.0827795	-0.0853208
1.02417	-0.568857	-0.568908	-0.0836717	-0.0829746
1.02583	-0.570722	-0.56925	-0.0841184	-0.0841449
1.0275	-0.572729	-0.571791	-0.0786099	-0.0831803
1.02917	-0.572362	-0.571166	-0.0831805	-0.0846453
1.03083	-0.573052	-0.571692	-0.0831866	-0.0865095
1.0325	-0.573447	-0.573446	-0.081251	-0.0870652
1.03417	-0.574054	-0.572406	-0.0831189	-0.0879847
1.03583	-0.576149	-0.574395	-0.0819204	-0.085887
1.0375	-0.574946	-0.57448	-0.0848844	-0.0886973
1.03917	-0.577558	-0.576371	-0.0830903	-0.0875887
1.04083	-0.576556	-0.575116	-0.0820729	-0.0869517
1.0425	-0.577628	-0.576454	-0.0817598	-0.0863879
1.04417	-0.57984	-0.576909	-0.0836177	-0.0870059
1.04583	-0.578929	-0.578122	-0.0842577	-0.0874457
1.0475	-0.580215	-0.57814	-0.0841033	-0.088392
1.04917	-0.58263	-0.578305	-0.0838988	-0.089591
1.05083	-0.582263	-0.58161	-0.0838605	-0.0900952
1.0525	-0.582459	-0.580217	-0.0836289	-0.0897712
1.05417	-0.582504	-0.582178	-0.0858457	-0.0883695
1.05583	-0.583797	-0.583168	-0.0840328	-0.0891176
1.0575	-0.584198	-0.584755	-0.0836312	-0.088577
1.05917	-0.584505	-0.58354	-0.0823926	-0.0909202
1.06083	-0.585713	-0.584141	-0.0856776	-0.0889343
1.0625	-0.587129	-0.58655	-0.0884997	-0.0884253
1.06417	-0.587027	-0.585583	-0.0839306	-0.0892715
1.06583	-0.587801	-0.587104	-0.0838985	-0.090664
1.0675	-0.588873	-0.587519	-0.0863656	-0.0876725
1.06917	-0.589885	-0.587995	-0.0876228	-0.0918638
1.07083	-0.588814	-0.587884	-0.085632	-0.0864054
1.0725	-0.590204	-0.589776	-0.0847657	-0.0913137
1.07417	-0.590874	-0.59094	-0.0843667	-0.0892591
1.07583	-0.591529	-0.590631	-0.0853257	-0.0910066
1.0775	-0.592476	-0.59154	-0.0888009	-0.0914133
1.07917	-0.593578	-0.594363	-0.0877264	-0.0888189
1.08083	-0.593495	-0.592667	-0.0843284	-0.0913444
1.0825	-0.594212	-0.595305	-0.0856301	-0.0916591
1.08417	-0.59498	-0.595207	-0.090064	-0.0924144
1.08583	-0.596	-0.595588	-0.0878273	-0.0914303
1.0875	-0.595003	-0.596879	-0.0903373	-0.0899341
1.08917	-0.597101	-0.59661	-0.0871434	-0.0928248
1.09083	-0.595496	-0.597949	-0.0903267	-0.0882944
1.0925	-0.597508	-0.59787	-0.0890955	-0.0933366
1.09417	-0.59858	-0.599871	-0.0886304	-0.0916325
1.09583	-0.598056	-0.599927	-0.0868607	-0.0901891
1.0975	-0.599893	-0.599328	-0.0908653	-0.0896124
1.09917	-0.600839	-0.601945	-0.0911438	-0.0938065
1.10083	-0.601037	-0.602488	-0.087944	-0.0946059
1.1025	-0.602059	-0.600993	-0.086107	-0.0943211
1.10417	-0.602605	-0.60236	-0.0881814	-0.0918949
1.10583	-0.602766	-0.604136	-0.0869439	-0.0930264
1.1075	-0.603241	-0.605208	-0.0855412	-0.092209
1.10917	-0.604059	-0.605065	-0.0882331	-0.0905279
1.11083	-0.605421	-0.606986	-0.0865394	-0.0927646
1.1125	-0.606245	-0.607554	-0.0871943	-0.0891606
1.11417	-0.605206	-0.606298	-0.0874206	-0.09295
1.11583	-0.606784	-0.607113	-0.0888867	-0.0936471
1.1175	-0.607644	-0.608568	-0.0906403	-0.0945294
1.11917	-0.608105	-0.608288	-0.0911045	-0.0918183
1.12083	-0.60816	-0.609811	-0.0907258	-0.0945576
1.1225	-0.609247	-0.610044	-0.0901493	-0.0945635
1.12417	-0.609606	-0.611536	-0.0903331	-0.093972
1.12583	-0.60992	-0.612797	-0.0888801	-0.0955585
1.1275	-0.609833	-0.612607	-0.0913357	-0.0944976
1.12917	-0.60965	-0.612252	-0.0921947	-0.0936893
1.13083	-0.610122	-0.613346	-0.0908537	-0.0938398
1.1325	-0.611586	-0.614187	-0.0909177	-0.0976239
1.13417	-0.612963	-0.616108	-0.0893199	-0.092721
1.13583	-0.614589	-0.615536	-0.0885291	-0.0932399
1.1375	-0.612074	-0.614616	-0.0937093	-0.0938972
1.13917	-0.613	-0.616003	-0.0924702	-0.0949696
1.14083	-0.615592	-0.616758	-0.093153	-0.0955904
1.1425	-0.613805	-0.618073	-0.0925475	-0.0946649
1.14417	-0.614337	-0.617006	-0.092358	-0.0942913
1.14583	-0.615924	-0.617868	-0.0903866	-0.0936935
1.1475	-0.616492	-0.620136	-0.0939301	-0.0949461
1.14917	-0.617417	-0.620365	-0.0915262	-0.0959669
1.15083	-0.615985	-0.620486	-0.0940899	-0.096899
1.1525	-0.616838	-0.621158	-0.0929551	-0.0981572
1.15417	-0.616343	-0.622553	-0.0922488	-0.0962136
1.15583	-0.617517	-0.622093	-0.0941381	-0.0959475
1.1575	-0.616823	-0.621737	-0.0904226	-0.0976638
1.15917	-0.617693	-0.623394	-0.0949094	-0.097429
1.16083	-0.618176	-0.623371	-0.0925881	-0.0943344
1.1625	-0.619483	-0.624608	-0.0941187	-0.0981553
1.16417	-0.619734	-0.624587	-0.093217	-0.0968577
1.16583	-0.620783	-0.625697	-0.0933883	-0.0930046
1.1675	-0.619976	-0.625839	-0.0954083	-0.0997429
1.16917	-0.621383	-0.626285	-0.0896989	-0.0979135
1.17083	-0.620219	-0.626976	-0.0965623	-0.0950782
1.1725	-0.620888	-0.628943	-0.0984027	-0.0981541
1.17417	-0.621733	-0.628486	-0.0948609	-0.0969638
1.17583	-0.622235	-0.629421	-0.09475	-0.100465
1.1775	-0.622553	-0.630073	-0.0954149	-0.0992652
1.17917	-0.622874	-0.630546	-0.093721	-0.0986623
1.18083	-0.624464	-0.629551	-0.0963858	-0.0970197
1.1825	-0.623352	-0.630392	-0.0938015	-0.100762
1.18417	-0.623022	-0.631604	-0.0937626	-0.0980767
1.18583	-0.624692	-0.631086	-0.0948124	-0.0979064
1.1875	-0.623615	-0.630954	-0.0946621	-0.09798
1.18917	-0.62452	-0.6324	-0.0951786	-0.101318
1.19083	-0.623655	-0.632805	-0.0976367	-0.102039
1.1925	-0.624616	-0.634085	-0.0969472	-0.100358
1.19417	-0.624593	-0.633434	-0.0955375	-0.0985227
1.19583	-0.624273	-0.63457	-0.0969267	-0.102185
1.1975	-0.624101	-0.63507	-0.0977432	-0.0959413
1.19917	-0.62485	-0.635839	-0.0970805	-0.100935
1.20083	-0.624553	-0.635973	-0.0965892	-0.0999465
1.2025	-0.625279	-0.635467	-0.0967237	-0.10032
1.20417	-0.625148	-0.636942	-0.0982461	-0.102287
1.20583	-0.625405	-0.637378	-0.0928133	-0.10088
1.2075	-0.626389	-0.63701	-0.0972089	-0.0991017
1.20917	-0.626355	-0.638011	-0.0996211	-0.104127
1.21083	-0.626776	-0.637539	-0.0978181	-0.0993915
1.2125	-0.625532	-0.638872	-0.0990412	-0.101532
1.21417	-0.625886	-0.638296	-0.0980672	-0.101499
1.21583	-0.626009	-0.63837	-0.0958315	-0.103611
1.2175	-0.625971	-0.637579	-0.0987462	-0.103927
1.21917	-0.626571	-0.637908	-0.101307	-0.101602
1.22083	-0.626521	-0.639439	-0.0978141	-0.10285
1.2225	-0.625986	-0.640021	-0.0984837	-0.102318
1.22417	-0.625223	-0.640269	-0.0983957	-0.101477
1.22583	-0.626815	-0.641322	-0.0994192	-0.0997052
1.2275	-0.626298	-0.640928	-0.10102	-0.102878
1.22917	-0.626978	-0.640381	-0.0997618	-0.104316
1.23083	-0.627039	-0.640672	-0.102259	-0.101546
1.2325	-0.626786	-0.640778	-0.100416	-0.104182
1.23417	-0.626733	-0.640649	-0.101248	-0.102848
1.23583	-0.626449	-0.640968	-0.101324	-0.104636
1.2375	-0.626444	-0.640379	-0.100652	-0.104637
1.23917	-0.628506	-0.642445	-0.100051	-0.103305
1.24083	-0.626746	-0.642273	-0.101592	-0.103727
1.2425	-0.627077	-0.64122	-0.100519	-0.103439
1.24417	-0.62613	-0.641689	-0.103515	-0.104952
1.24583	-0.626076	-0.643826	-0.100662	-0.102559
1.2475	-0.626981	-0.642208	-0.102929	-0.104442
1.24917	-0.62617	-0.643132	-0.10032	-0.104362
1.25083	-0.626824	-0.642234	-0.100658	-0.104622
1.2525	-0.627305	-0.642027	-0.101222	-0.103473
1.25417	-0.627565	-0.642627	-0.0995845	-0.102039
1.25583	-0.627506	-0.643091	-0.100821	-0.102507
1.2575	-0.626838	-0.643711	-0.102975	-0.105117
1.25917	-0.626287	-0.641946	-0.102287	-0.102438
1.26083	-0.627773	-0.642912	-0.100511	-0.103448
1.2625	-0.627239	-0.642067	-0.102386	-0.108862
1.26417	-0.627241	-0.64413	-0.102248	-0.106626
1.26583	-0.62659	-0.641783	-0.102351	-0.107601
1.2675	-0.626081	-0.642754	-0.102718	-0.104172
1.26917	-0.627048	-0.642724	-0.103515	-0.107561
1.27083	-0.627747	-0.643185	-0.101714	-0.107872
1.2725	-0.626746	-0.644118	-0.103177	-0.106575
1.27417	-0.627936	-0.643182	-0.102598	-0.105476
1.27583	-0.626004	-0.644092	-0.103694	-0.106544
1.2775	-0.626825	-0.643859	-0.10456	-0.105443
1.27917	-0.625294	-0.643643	-0.103497	-0.106239
1.28083	-0.625177	-0.642247	-0.101869	-0.105148
1.2825	-0.626275	-0.643895	-0.103585	-0.107411
1.28417	-0.627199	-0.643414	-0.102853	-0.106254
1.28583	-0.627337	-0.642566	-0.103815	-0.109236
1.2875	-0.62656	-0.643833	-0.10425	-0.106715
1.28917	-0.627032	-0.644147	-0.102442	-0.1091
1.29083	-0.628312	-0.644248	-0.109288	-0.10506
1.2925	-0.625338	-0.644236	-0.104117	-0.108286
1.29417	-0.626336	-0.642971	-0.10771	-0.10905
1.29583	-0.626665	-0.642944	-0.104613	-0.107946
1.2975	-0.627039	-0.643249	-0.103485	-0.108002
1.29917	-0.626159	-0.641931	-0.103682	-0.110173
1.30083	-0.625488	-0.642363	-0.107646	-0.109087
1.3025	-0.628027	-0.643146	-0.106873	-0.110083
1.30417	-0.626181	-0.643428	-0.107641	-0.108933
1.30583	-0.626168	-0.642383	-0.107011	-0.107858
1.3075	-0.62546	-0.642649	-0.108903	-0.111403
1.30917	-0.627622	-0.642611	-0.104987	-0.109819
1.31083	-0.62727	-0.643818	-0.104266	-0.108381
1.3125	-0.625444	-0.643711	-0.105783	-0.113582
1.31417	-0.626931	-0.643126	-0.106073	-0.108496
1.31583	-0.626261	-0.643637	-0.106526	-0.110986
1.3175	-0.625151	-0.642621	-0.108131	-0.111335
1.31917	-0.626415	-0.643999	-0.107214	-0.111353
1.32083	-0.626566	-0.643848	-0.107933	-0.108588
1.3225	-0.626788	-0.642803	-0.107485	-0.111902
1.32417	-0.626868	-0.64285	-0.108262	-0.10888
1.32583	-0.625568	-0.643152	-0.107302	-0.109905
1.3275	-0.625897	-0.643843	-0.107277	-0.109751
1.32917	-0.626245	-0.643674	-0.108537	-0.111683
1.33083	-0.625624	-0.642577	-0.107248	-0.110903
1.3325	-0.626538	-0.642588	-0.108787	-0.111137
1.33417	-0.625958	-0.642451	-0.108447	-0.108752
1.33583	-0.625676	-0.642377	-0.108015	-0.114992
1.3375	-0.625917	-0.641311	-0.106675	-0.111422
1.33917	-0.625901	-0.641812	-0.109661	-0.109916
1.34083	-0.626163	-0.642691	-0.10954	-0.111514
1.3425	-0.625583	-0.642768	-0.107071	-0.110922
1.34417	-0.625114	-0.643531	-0.109364	-0.112063
1.34583	-0.625832	-0.643267	-0.107841	-0.112429
1.3475	-0.625466	-0.643196	-0.110876	-0.114722
1.34917	-0.625572	-0.642869	-0.109149	-0.11491
1.35083	-0.624151	-0.644009	-0.110166	-0.111416
1.3525	-0.624342	-0.642333	-0.109642	-0.112764
1.35417	-0.624467	-0.642459	-0.11079	-0.115783
1.35583	-0.626597	-0.64224	-0.111956	-0.115726
1.3575	-0.625584	-0.64204	-0.11196	-0.115858
1.35917	-0.624518	-0.643324	-0.109921	-0.11176
1.36083	-0.625459	-0.640672	-0.110466	-0.114011
1.3625	-0.625005	-0.641967	-0.111244	-0.113711
1.36417	-0.623448	-0.642868	-0.109875	-0.11411
1.36583	-0.625872	-0.64363	-0.111003	-0.112056
1.3675	-0.625126	-0.642755	-0.109498	-0.115154
1.36917	-0.625042	-0.64208	-0.113109	-0.113538
1.37083	-0.624896	-0.641839	-0.111605	-0.114788
1.3725	-0.624383	-0.641067	-0.112397	-0.119058
1.37417	-0.626078	-0.641626	-0.110498	-0.113826
1.37583	-0.625323	-0.6435	-0.111701	-0.116197
1.3775	-0.623876	-0.641492	-0.113917	-0.114924
1.37917	-0.625463	-0.641867	-0.111977	-0.115117
1.38083	-0.624317	-0.642134	-0.112743	-0.115618
1.3825	-0.624489	-0.641215	-0.114155	-0.114595
1.38417	-0.62569	-0.641302	-0.111397	-0.117547
1.38583	-0.624365	-0.642907	-0.112771	-0.114892
1.3875	-0.623561	-0.642196	-0.112036	-0.11491
1.38917	-0.624724	-0.641959	-0.111955	-0.116668
1.39083	-0.624295	-0.642165	-0.11461	-0.116333
1.3925	-0.624982	-0.641813	-0.112884	-0.115707
1.39417	-0.624788	-0.640927	-0.113221	-0.119108
1.39583	-0.624397	-0.641697	-0.11446	-0.116707
1.3975	-0.624316	-0.642552	-0.115315	-0.117823
1.39917	-0.623607	-0.642963	-0.114862	-0.117488
1.40083	-0.625362	-0.640856	-0.11549	-0.115242
1.4025	-0.623789	-0.642462	-0.114061	-0.115776
1.40417	-0.623665	-0.642595	-0.116081	-0.120209
1.40583	-0.623424	-0.641342	-0.111333	-0.118014
1.4075	-0.623253	-0.642568	-0.113935	-0.115165
1.40917	-0.62409	-0.641197	-0.115181	-0.117316
1.41083	-0.624858	-0.642	-0.11438	-0.116555
1.4125	-0.625628	-0.640887	-0.115061	-0.119985
1.41417	-0.624166	-0.643238	-0.116226	-0.119725
1.41583	-0.625034	-0.642982	-0.114804	-0.121244
1.4175	-0.62344	-0.641811	-0.115122	-0.119568
1.41917	-0.624242	-0.64036	-0.114625	-0.115572
1.42083	-0.623336	-0.642114	-0.114832	-0.117469
1.4225	-0.624767	-0.641995	-0.115384	-0.117199
1.42417	-0.623104	-0.64076	-0.11603	-0.122072
1.42583	-0.623591	-0.641122	-0.113117	-0.118485
1.4275	-0.623884	-0.641412	-0.116659	-0.120542
1.42917	-0.622884	-0.641122	-0.114469	-0.118103
1.43083	-0.62524	-0.64124	-0.115173	-0.119543
1.4325	-0.624339	-0.64218	-0.119014	-0.119454
1.43417	-0.624723	-0.640959	-0.117485	-0.120068
1.43583	-0.623476	-0.642377	-0.118959	-0.117429
1.4375	-0.623425	-0.640011	-0.119644	-0.119994
1.43917	-0.622088	-0.639837	-0.116663	-0.119925
1.44083	-0.623871	-0.642283	-0.118293	-0.119361
1.4425	-0.623494	-0.641065	-0.11893	-0.12076
1.44417	-0.62336	-0.641889	-0.120338	-0.12256
1.44583	-0.624076	-0.6413	-0.11653	-0.121655
1.4475	-0.623748	-0.641396	-0.116589	-0.120715
1.44917	-0.62336	-0.640803	-0.119159	-0.121218
1.45083	-0.623644	-0.640707	-0.116807	-0.122957
1.4525	-0.624467	-0.640934	-0.118894	-0.121999
1.45417	-0.623342	-0.641084	-0.119166	-0.121064
1.45583	-0.622492	-0.641362	-0.118207	-0.118647
1.4575	-0.624244	-0.641095	-0.121259	-0.12106
1.45917	-0.623953	-0.64153	-0.119925	-0.120432
1.46083	-0.624241	-0.640692	-0.119292	-0.12339
1.4625	-0.624014	-0.640849	-0.121354	-0.123714
1.46417	-0.623987	-0.64056	-0.120372	-0.125049
1.46583	-0.624586	-0.639419	-0.119798	-0.120484
1.4675	-0.62402	-0.641241	-0.119545	-0.121176
1.46917	-0.622216	-0.641157	-0.119326	-0.122655
1.47083	-0.623746	-0.641517	-0.119557	-0.122323
1.4725	-0.624249	-0.640005	-0.120129	-0.125301
1.47417	-0.621969	-0.640878	-0.119773	-0.123077
1.47583	-0.622865	-0.639926	-0.118483	-0.12352
1.4775	-0.623754	-0.640733	-0.119004	-0.125759
1.47917	-0.623493	-0.639271	-0.121557	-0.124493
1.48083	-0.621928	-0.63941	-0.121739	-0.125284
1.4825	-0.623688	-0.64001	-0.123457	-0.124457
1.48417	-0.623056	-0.64137	-0.119423	-0.123703
1.48583	-0.622849	-0.63938	-0.123249	-0.124178
1.4875	-0.621929	-0.641874	-0.122955	-0.123821
1.48917	-0.622878	-0.640686	-0.119849	-0.124313
1.49083	-0.623138	-0.640844	-0.121733	-0.125605
1.4925	-0.622898	-0.640275	-0.123012	-0.126345
1.49417	-0.621497	-0.638107	-0.123979	-0.121481
1.49583	-0.623773	-0.640784	-0.123383	-0.125697
1.4975	-0.622394	-0.639793	-0.122834	-0.124407
1.49917	-0.623314	-0.639442	-0.125394	-0.124204
1.50083	-0.623782	-0.639325	-0.121655	-0.124572

## Sheet: Fig2c_cMR+AdoMet_UV-Vis
Wavelength (nm)	AdoMet (0 µM)	AdoMet (5 µM)	AdoMet (10 µM)	AdoMet (20 µM)	AdoMet (30 µM)	AdoMet (50 µM)	AdoMet (100 µM)	AdoMet (150 µM)	AdoMet (200 µM)
700	0	0	0	0	0	0	0	0	0
699	0.00038934	0.000379769	-7.1728e-05	0.000323168	0.000311172	6.38789e-05	-0.000165734	0.000408736	-1.72919e-05
698	6.50387e-05	0.000191479	0.000266609	0.000483308	0.000358939	0.000252509	-0.000178428	0.000532239	0.000439556
697	0.000370898	0.000338239	0.000116992	0.000222548	0.000735081	0.000104288	-6.76038e-05	0.000438618	0.000216735
696	0.000517702	0.000435135	0.000568473	0.000316236	0.000662878	0.000468191	0.000361647	0.00027903	0.000555594
695	0.000606557	0.000210284	0.000448453	0.000326351	0.00053728	0.000288124	0.000112957	0.000405203	0.000369967
694	0.000290509	0.000103483	0.000328386	-0.00017416	0.00071535	0.000717992	-9.47248e-05	0.000467209	-5.71231e-05
693	0.000399198	0.000251472	0.000635211	0.000287936	0.00110918	0.000317328	-0.000159421	0.000538941	0.000197959
692	-9.48724e-05	0.000247316	0.000300216	0.000274106	0.000635825	0.000530441	-7.94779e-05	0.000129224	0.000471549
691	0.000404133	0.000308143	0.000259963	0.000482633	0.000589427	0.00049809	4.54467e-05	-5.67185e-05	0.000295809
690	0.000132431	-7.78046e-05	-0.00014421	-5.37941e-05	0.000478637	0.000652181	-0.000197852	3.23425e-05	8.70065e-05
689	0.000212315	9.02379e-05	0.000264576	0.000154769	0.000444205	0.000376909	-0.000145637	-8.82295e-05	0.000378983
688	0.000187765	0.000140217	0.000135532	9.835e-05	0.00028783	0.000336659	-0.000153362	0.000433675	0.000187999
687	0.000478334	0.000326938	0.000476149	0.000509089	0.000901004	0.000656934	0.000314717	0.00056068	0.000616317
686	0.000393536	3.38792e-05	-0.000121814	-4.08965e-05	0.000283861	0.000421227	-4.31861e-05	0.000414187	0.00029437
685	4.69489e-05	0.000417654	0.000641806	0.000453686	0.000450665	0.0007163	0.000473899	8.30519e-05	0.000231035
684	0.000127033	7.71806e-05	0.000436456	0.000372656	-0.000114145	0.000315285	8.16644e-05	0.000230608	2.3515e-05
683	0.000163128	-0.000324147	-6.6692e-06	0.000139647	0.000156582	0.000229696	-0.000159542	0.000222246	0.000111137
682	0.00027155	6.70385e-05	0.000594646	9.82457e-05	0.00033319	0.000408914	0.000142918	-0.000204932	0.000210193
681	-0.000170237	-0.000305588	-4.68782e-05	0.000242968	0.000315996	4.71596e-05	-0.000146667	-0.000343369	-0.000100734
680	0.000220977	-0.000183784	0.000370208	-0.00055554	7.24772e-05	0.000505716	6.46671e-05	4.31871e-05	2.38272e-05
679	4.68527e-05	-0.000123719	1.36902e-05	-0.00017854	0.000768585	0.000688564	-4.60777e-05	-0.00026945	9.71849e-05
678	-2.23904e-05	-9.73621e-05	0.000307155	0.000255319	0.000405089	0.000492425	-0.000131596	1.92311e-05	-1.35142e-05
677	0.000363471	0.000179436	0.000547426	0.000123445	0.000552196	0.000132765	2.61962e-05	-0.000151957	0.000139283
676	-7.53878e-05	-7.70784e-05	0.000294361	-0.000118504	0.000179565	0.000198899	-5.95704e-05	-0.000534101	7.83198e-05
675	0.000314002	-0.000217204	0.000491983	0.000461974	0.000563541	0.000525361	-5.86838e-05	4.70092e-05	0.000174273
674	0.0002623	-6.14361e-05	0.000467689	-1.09058e-06	0.0010276	0.000739266	0.000297127	5.23501e-05	0.000757525
673	0.000304447	-6.30568e-05	0.000227085	-3.48862e-05	0.000581298	0.000740334	0.000330383	-1.01223e-05	0.000209521
672	8.93234e-05	4.80528e-05	0.000449307	-6.24801e-05	0.00061949	0.000199272	-2.27131e-05	0.000215515	4.33335e-05
671	0.000592435	4.61519e-05	0.000315682	0.000200011	0.000461631	0.000432346	0.000132949	0.000160585	0.000304057
670	0.000296906	-0.000508836	7.83849e-05	0.000108648	0.000434013	0.000341667	-0.000139417	0.000140826	0.000326174
669	0.000108404	-0.000242854	0.000141342	0.000229652	0.000271057	0.000509748	0.000166729	0.000277141	0.0001632
668	0.000722253	0.000100532	0.000729141	0.000819003	0.000576385	0.000843564	0.000691116	0.000454273	0.000921148
667	0.000697629	-0.000173661	0.000313729	0.000463753	0.00040076	0.00027096	0.000254533	0.000338022	0.000828841
666	0.000287717	-0.000159949	0.000369889	0.000436748	0.000501018	0.000703641	0.000309298	8.89967e-05	0.000689959
665	0.0005593	3.29989e-05	0.000527587	0.000377061	0.00071417	0.000260559	0.00020685	0.000161388	0.000710077
664	0.000760056	0.000335253	0.000505324	0.000794528	0.000481308	0.00094426	0.00029438	0.000422581	0.000877977
663	0.000444156	-0.000115504	0.000122362	0.00029716	0.000619967	0.000694258	0.000395465	0.000355103	0.000507066
662	0.000660137	4.45279e-05	0.000581295	0.000656191	0.000350027	0.000993178	0.000350783	0.000556768	0.000791704
661	0.000323375	-0.00010998	0.000214326	0.00102056	0.000282493	0.00082709	-0.000152661	0.000259224	0.00061818
660	0.000797857	9.24834e-05	0.000347381	0.000884234	0.000593871	0.000978187	0.000537157	0.000582053	0.000679744
659	0.000558816	2.05648e-05	0.000194838	0.000401775	0.000592145	0.000973522	0.000366161	0.000487461	0.000592171
658	0.000563826	-0.000304158	0.000314237	0.000741095	0.000727996	0.000761881	0.000214886	0.000308885	0.000239811
657	0.000802425	-0.000163191	0.000576496	0.000516125	0.000847723	0.00100581	0.000756887	0.000314711	0.000603802
656	0.000845055	1.09002e-05	0.000140805	0.000521599	0.000640219	0.00057639	0.000179648	0.000468741	0.000299473
655	0.000743007	5.6887e-05	0.000265146	0.000363783	0.000527359	0.000482605	0.000316733	0.000258574	0.000513714
654	0.000457105	2.75956e-05	-0.000148489	0.000733256	0.000405234	0.00067932	0.000217575	0.000334696	0.000388541
653	0.000542329	-0.000282464	0.000461017	0.000565825	0.00106946	0.000763746	0.000356415	0.000556209	0.000412991
652	0.000394437	-0.000299791	-0.000269766	0.000356248	0.000744193	0.000798884	0.000440471	0.000565888	0.000341564
651	0.000171614	-0.000510589	-0.000295071	-1.55589e-05	0.000294262	0.000394475	0.000101483	1.19351e-05	-9.16433e-05
650	0.000123442	-0.000395211	-0.000180647	0.000341424	0.000707001	0.00074071	0.000302224	0.00032135	-7.72423e-05
649	0.000619558	-0.000110669	8.54897e-05	0.000932647	0.000467453	0.000536677	7.14778e-05	0.000517188	0.000268725
648	0.000347915	-0.000333868	0.000260578	0.000594991	0.000699361	0.000845513	0.000352773	0.000759887	0.000295992
647	0.00103455	0.000508529	0.000756404	0.000742876	0.00103099	0.00129437	0.000637105	0.000826704	0.000626951
646	0.000456411	-9.61823e-07	0.000106261	-0.000197996	0.000891075	0.000814839	0.000222403	0.000701099	0.000467518
645	0.000158651	-0.000339307	0.000233709	0.00074463	0.000723938	0.000852197	-0.000181689	0.000205882	0.000366913
644	0.000565422	4.58555e-05	0.000453537	0.000902525	0.000871714	0.000862512	0.000463598	0.000561562	0.000439129
643	0.000611395	0.000406901	0.000557943	0.000200148	0.000607186	0.00077063	0.000230231	0.000774129	0.000648151
642	0.000779714	-1.59808e-05	0.000818989	0.00106117	0.000928916	0.000670726	-4.19016e-05	0.000739558	0.000587338
641	0.000528912	3.55248e-05	-4.25208e-05	0.000353886	0.000687534	0.00097481	0.000412964	0.000672908	0.000827371
640	0.000687264	8.22544e-05	0.000457836	0.000673011	0.000494462	0.00069071	0.000279269	0.000689895	0.000616746
639	0.000194644	-0.00024471	0.000454008	0.000366218	0.000391353	0.00070848	0.000171577	0.000458279	0.000527353
638	0.00070565	-0.000127353	0.000530327	0.000875277	0.000822279	0.000884417	0.000254355	0.000383273	0.000178592
637	0.000482976	-7.67873e-05	0.000588211	0.00100311	0.00110855	0.000938101	0.000140761	0.000205638	0.000658429
636	0.000584506	0.000363168	0.000529812	0.000438645	0.000789854	0.000850864	5.07573e-05	0.00034527	0.000748658
635	0.000704204	0.000115046	0.0010044	0.000563852	0.000276657	0.000702135	0.000197983	0.000559582	0.000785773
634	0.000541453	9.13113e-05	0.000633193	0.00100288	0.000747093	0.00059732	-0.000167927	0.000380195	0.000607879
633	0.00043641	-0.000211854	-5.06628e-05	0.000558499	0.000515502	0.000720598	7.63836e-05	0.000161808	0.000691843
632	0.000892529	0.000596316	0.00102215	0.00109157	0.00127687	0.00106569	0.000787739	0.000637262	0.00127754
631	0.00101878	0.000164602	0.00113024	0.00130952	0.000909623	0.000992427	0.000674904	0.00118387	0.00129243
630	0.000728119	-0.000237998	0.000235453	0.000853827	0.000631596	0.000566077	0.00058534	0.000643966	0.00128243
629	0.000777722	-3.17674e-06	0.000792865	0.00098032	0.00063462	0.000843072	0.000241867	0.000583591	0.0011775
628	0.000894555	5.52202e-05	8.21069e-05	0.000819848	0.000934505	0.00105866	0.000668448	0.000820579	0.0011257
627	0.000665303	0.000119183	0.000819383	0.00109681	0.00106034	0.00112744	0.000707095	0.000661685	0.00143556
626	0.000725745	0.000110414	0.000687295	0.000879791	0.000979053	0.00111045	0.000645675	0.00074309	0.00156718
625	0.000937458	0.000422553	0.000469511	0.00109159	0.00120904	0.001261	0.0007467	0.000972526	0.00132618
624	0.000883721	7.47133e-05	0.00057112	0.000700207	0.000535674	0.00101535	0.000532373	0.000798818	0.00134823
623	0.000664401	0.000213734	0.000278299	0.000946935	0.000717031	0.000804015	0.000483848	0.0007209	0.00115876
622	0.000609793	-0.000167548	0.000673807	0.000910583	0.000599258	0.000653897	0.000496539	0.00040635	0.00124873
621	0.000591899	-0.000103445	0.000316508	0.000849733	0.000659824	0.000762873	0.000543473	0.000307082	0.00110425
620	0.000664845	-0.000197866	4.3949e-05	0.000726576	0.000621444	0.000730874	0.000557811	-5.12442e-05	0.00108321
619	0.000335538	9.12619e-05	0.000226036	0.000670923	0.00065841	0.00112192	0.000780794	0.000483482	0.000981418
618	0.000606807	-1.91443e-05	0.000238488	0.000244112	0.000663465	0.000826806	0.000273623	0.000290531	0.000895872
617	0.00072825	0.000117852	0.000338998	0.00111771	0.000994485	0.000875718	0.000493111	0.000352351	0.00130354
616	0.000585034	1.86202e-05	7.23986e-05	0.000716347	0.000851028	0.000914115	0.000870797	0.000666963	0.000951116
615	0.000712243	-2.90433e-05	0.000529301	0.000982201	0.000972061	0.00104189	0.000698949	0.000703938	0.0011819
614	0.000895445	0.000118059	0.000603671	0.000973542	0.000899017	0.00123138	0.000739659	0.000543016	0.00128898
613	0.000641041	-7.44923e-05	0.000256487	0.000632972	0.000859746	0.000910683	0.000466973	0.000603973	0.000886948
612	0.000637911	-2.33389e-06	0.00066897	0.000662751	0.000695358	0.00100241	0.000513026	0.000880945	0.00105527
611	0.000958198	-6.90303e-05	0.000670997	0.000884655	0.00049026	0.000914135	0.000460203	0.000693341	0.0011078
610	0.000821147	0.000119398	0.000838251	0.000983102	0.00071666	0.00123214	0.000688342	0.000875953	0.00100255
609	0.000334617	-0.000307584	0.000588721	0.000520728	0.000902409	0.000905511	0.000418875	0.000419152	0.000817918
608	0.00079915	0.000108411	0.000215699	0.000997162	0.00121223	0.0011778	0.000641207	0.000757493	0.0014943
607	0.000747262	8.45969e-05	0.000340478	0.000623949	0.00111636	0.00107822	0.000288906	0.00079464	0.000719734
606	0.000688874	9.61618e-05	0.000659582	0.00112106	0.000913198	0.00110944	0.000614822	0.000914248	0.000898394
605	0.000641259	-0.000270976	0.000469848	0.000916145	0.000947889	0.00112604	0.00066487	0.000810533	0.00095781
604	0.000820459	-0.000149684	0.000927441	0.00135637	0.00096773	0.00135064	0.000720768	0.000810039	0.00126796
603	0.000960892	-5.09096e-05	0.000478469	0.000809333	0.000974035	0.0009822	0.000738685	0.00142685	0.0010373
602	0.00094591	-0.000122356	0.000837004	0.00147325	0.00111294	0.00111698	0.000387134	0.00100734	0.000875593
601	0.00105751	0.000482969	0.000864906	0.00129319	0.00142124	0.00168889	0.000763659	0.000889378	0.00132997
600	0.000932487	-0.000356119	0.000388581	0.000964061	0.00120842	0.00162978	0.00102283	0.000958992	0.00131419
599	0.000844461	0.000162124	0.0004757	0.00154171	0.0015167	0.00130284	0.00071809	0.000909642	0.00168114
598	0.000965002	-6.60676e-05	0.000657469	0.00142186	0.00146528	0.00132018	0.000945646	0.00106152	0.00159652
597	0.0010366	0.00042259	0.000796152	0.00112459	0.00161813	0.00211578	0.0014572	0.00144817	0.00166622
596	0.000661027	-6.17609e-05	0.000325145	0.00103557	0.00127901	0.00132369	0.00135172	0.000910615	0.00167321
595	0.00111984	0.000427211	0.000940934	0.00146879	0.00149759	0.00145857	0.00114757	0.00154128	0.002004
594	0.000728715	0.000155546	0.000933941	0.00124603	0.00132733	0.0014931	0.000689992	0.00118822	0.00112976
593	0.00098409	0.000287906	0.000679596	0.00115986	0.00159107	0.00186765	0.00120369	0.00129918	0.00189134
592	0.000846787	3.61674e-05	0.000728461	0.000912872	0.00132225	0.00192886	0.00130783	0.00140513	0.00146362
591	0.00112656	0.000241449	0.00116885	0.00155398	0.0013104	0.00159601	0.000970051	0.00125836	0.00156662
590	0.000946732	0.000217715	0.000701874	0.00107222	0.00133201	0.00203018	0.00119539	0.00119283	0.00204302
589	0.00125205	0.000368158	0.000892985	0.00160008	0.00158375	0.00235029	0.000961362	0.00115628	0.00183882
588	0.000684454	0.000363688	0.000630153	0.00105441	0.00131735	0.00154979	0.00117314	0.00108828	0.00179127
587	0.00116927	0.000187366	0.000993076	0.00168227	0.00165361	0.00202282	0.00113396	0.00125543	0.00206277
586	0.00109579	0.000191741	0.00120019	0.00153301	0.0016466	0.00202729	0.0014069	0.000954989	0.00200685
585	0.00107875	0.00039556	0.000177482	0.00094222	0.00155556	0.00180107	0.00119693	0.00106061	0.001465
584	0.00113603	0.000584894	0.000626992	0.00121049	0.00167699	0.00205266	0.00143653	0.00141885	0.00183808
583	0.00107933	0.000606071	0.000841517	0.00153357	0.00165056	0.00241999	0.00160559	0.00150037	0.00183165
582	0.00139773	0.000631072	0.000953173	0.00141272	0.00156211	0.00217236	0.00146244	0.00123515	0.00176481
581	0.00127348	0.000401996	0.000913803	0.00159167	0.00179538	0.00224125	0.00158597	0.0016477	0.00185463
580	0.00152696	0.00060878	0.00108468	0.00179906	0.00198523	0.00207312	0.00169763	0.00164933	0.00238865
579	0.00140011	0.00101504	0.00109218	0.0018625	0.0022153	0.00259096	0.00171226	0.00180242	0.0020667
578	0.00143597	0.00102989	0.00134501	0.00206299	0.00202544	0.00251656	0.00173935	0.00187255	0.00217758
577	0.00105042	0.000630097	0.00114477	0.00181159	0.00177646	0.0021626	0.00148998	0.0012628	0.00157526
576	0.00137635	0.000460123	0.00153879	0.00233692	0.00216866	0.00269649	0.00161363	0.00167533	0.00195824
575	0.00191636	0.000776421	0.00174122	0.00176945	0.00194292	0.00284879	0.0019267	0.00188895	0.00250493
574	0.00162619	0.00101159	0.00127336	0.00205015	0.00221368	0.0024642	0.00167153	0.00216795	0.00268067
573	0.0013697	0.00103182	0.00147986	0.00206095	0.00258192	0.00270061	0.00191032	0.00181175	0.00255946
572	0.00130446	0.000778892	0.00110181	0.0018834	0.00234451	0.00205404	0.00143428	0.00171103	0.00188704
571	0.00159183	0.000953016	0.00201901	0.00175615	0.00246886	0.00268013	0.00180691	0.00193381	0.00274789
570	0.0013503	0.000730732	0.001098	0.00183103	0.00202068	0.00246786	0.00189404	0.00168281	0.00236498
569	0.00191915	0.00126973	0.00185085	0.00234952	0.00307823	0.00307603	0.00180659	0.00220989	0.00298394
568	0.0017291	0.000951334	0.000946483	0.00218331	0.00240437	0.00282728	0.00228941	0.00209953	0.00268085
567	0.00158081	0.000679665	0.00148822	0.001488	0.0024637	0.00276978	0.00198785	0.00211435	0.00260691
566	0.00129542	0.00056683	0.00122528	0.00136395	0.00205826	0.0026534	0.0016991	0.00192792	0.0020484
565	0.00137957	0.000763521	0.00120137	0.00243748	0.00220953	0.0029067	0.00166979	0.00211793	0.00214255
564	0.0014334	0.000835905	0.000841024	0.00199727	0.00253361	0.00280281	0.00179527	0.00235745	0.00247859
563	0.00128649	0.000578156	0.000783816	0.00142033	0.0021403	0.00273944	0.00200029	0.00198602	0.00249548
562	0.00107806	0.000507402	0.000683779	0.00173157	0.00231056	0.00296927	0.00215342	0.0024044	0.00253448
561	0.001801	0.000877112	0.00153428	0.0024437	0.00322451	0.00326158	0.00247324	0.00246252	0.00297943
560	0.00191079	0.00116928	0.00155139	0.00286321	0.0028892	0.00363958	0.0029466	0.00293118	0.00312969
559	0.0016253	0.000996908	0.001781	0.00240139	0.00269075	0.00319854	0.00267564	0.0026924	0.00295311
558	0.00173477	0.000924492	0.00158948	0.00267642	0.00290837	0.00368678	0.00261678	0.00303965	0.00333695
557	0.00194404	0.00137332	0.00106144	0.00264418	0.00286281	0.00366251	0.00284145	0.00314114	0.00322856
556	0.00181393	0.00113207	0.00170284	0.0022119	0.00287844	0.00373157	0.00297234	0.00329237	0.00377884
555	0.00180966	0.00128766	0.00110396	0.00284254	0.00352041	0.00382668	0.00272197	0.00321084	0.00350534
554	0.00172379	0.00144195	0.00170586	0.00302562	0.00293735	0.00401824	0.0032798	0.00325979	0.00350866
553	0.00191514	0.00128247	0.0016941	0.00292778	0.00327384	0.00434848	0.00295239	0.00344429	0.00389972
552	0.0018092	0.00112295	0.00179771	0.00284534	0.00343011	0.00380526	0.00303077	0.00308185	0.00365177
551	0.00229707	0.00143192	0.00163809	0.00313701	0.00432969	0.00463073	0.00369664	0.00355094	0.00393836
550	0.00215655	0.0011621	0.00171541	0.00291205	0.00338118	0.00445229	0.00368277	0.00366892	0.00403176
549	0.00203637	0.00168779	0.00178178	0.00319467	0.00406284	0.00473554	0.00396774	0.00379594	0.00440446
548	0.00198146	0.00128133	0.00166733	0.00275853	0.00358441	0.00418336	0.00354854	0.00374083	0.00426855
547	0.00209097	0.00118104	0.00182728	0.00311759	0.0038794	0.00439827	0.00367459	0.00412134	0.00416685
546	0.00230327	0.00138462	0.00226775	0.00300724	0.00404195	0.00474333	0.00384016	0.00438284	0.00489002
545	0.00216026	0.00125165	0.00170275	0.00315468	0.00390687	0.00473526	0.0043706	0.00413583	0.0050231
544	0.00205175	0.00136896	0.00178247	0.00355366	0.0042755	0.00474303	0.00455829	0.00446773	0.00479669
543	0.00235729	0.00159596	0.00210767	0.00328515	0.0045966	0.00519469	0.00478169	0.0048946	0.00529257
542	0.00200403	0.00174328	0.00263502	0.00375704	0.00491366	0.00583913	0.00489696	0.00517217	0.00565222
541	0.00199509	0.00134097	0.00224872	0.00388008	0.00485395	0.00550764	0.00489012	0.00509142	0.00576548
540	0.00229412	0.0016535	0.00238083	0.00377808	0.00523316	0.00582117	0.00539391	0.00573147	0.00582271
539	0.0022757	0.00172942	0.00268054	0.00433404	0.00529775	0.00620373	0.00553258	0.00570757	0.00623234
538	0.00224282	0.00187039	0.00254302	0.00377846	0.00572161	0.00632573	0.0056489	0.00606518	0.00669369
537	0.00242253	0.00166496	0.00271811	0.00397304	0.00587304	0.0067181	0.0064366	0.00634033	0.00665493
536	0.0029942	0.00229668	0.0034842	0.00498887	0.00687193	0.00774943	0.00678218	0.00726031	0.00758184
535	0.00281659	0.00174588	0.00321852	0.00482136	0.00615391	0.00759976	0.00705572	0.00734547	0.00747512
534	0.00298166	0.00223724	0.00354845	0.00495779	0.00644356	0.00806241	0.00768577	0.0077326	0.00825886
533	0.00290209	0.002463	0.0034451	0.00529097	0.00703764	0.0081602	0.00783751	0.00805192	0.00848755
532	0.00286738	0.0023034	0.00310898	0.00567541	0.00735724	0.00863205	0.00808377	0.0083533	0.00869422
531	0.00275666	0.00217506	0.0033701	0.00583932	0.00796396	0.00910526	0.00862849	0.0089548	0.00910497
530	0.00297074	0.00253041	0.00340758	0.00611382	0.00822617	0.0095478	0.00899849	0.00937442	0.00952769
529	0.00298783	0.00247511	0.00422426	0.00622063	0.0087425	0.0103511	0.00978997	0.0095753	0.0105695
528	0.0030873	0.00286542	0.00438987	0.00690583	0.00909529	0.0109562	0.0102828	0.0104845	0.0111851
527	0.00339686	0.00299545	0.00424833	0.00735426	0.00998185	0.0114767	0.0110965	0.0116598	0.012072
526	0.00342309	0.00336226	0.00482226	0.00772964	0.0104918	0.0122773	0.0118824	0.012419	0.0127507
525	0.0037866	0.00390065	0.00570662	0.00874165	0.0113505	0.0132851	0.0127417	0.01324	0.0137491
524	0.00369393	0.00407234	0.00611133	0.00889952	0.0121581	0.0136913	0.0135174	0.014319	0.0146202
523	0.00438235	0.00451685	0.00630246	0.0100166	0.0131671	0.0149588	0.0146759	0.0155042	0.0162165
522	0.00465264	0.00495871	0.00662678	0.0105231	0.0139281	0.0160301	0.015634	0.0164784	0.0172351
521	0.00481692	0.0050606	0.00755918	0.0110618	0.0145774	0.0167908	0.0167364	0.0176163	0.0176155
520	0.00505159	0.00560869	0.00792387	0.0120138	0.0161191	0.0182721	0.0184562	0.0186363	0.0195249
519	0.00547895	0.00614184	0.00856686	0.0125174	0.0168586	0.0196435	0.0194372	0.0196545	0.0207033
518	0.00606654	0.00672968	0.00897143	0.0133595	0.0183885	0.0209178	0.0210134	0.0216049	0.0221493
517	0.00670163	0.00731888	0.0100786	0.0146566	0.0193068	0.0226809	0.0223116	0.0231362	0.0235678
516	0.00735246	0.00787451	0.010255	0.0160977	0.0208161	0.0238654	0.024066	0.0245026	0.0252628
515	0.00764541	0.00829821	0.0118849	0.0171417	0.0224089	0.025713	0.0253702	0.0260587	0.0267908
514	0.0085157	0.00938256	0.0121779	0.0186504	0.0241098	0.0273298	0.027327	0.0278134	0.0288482
513	0.00887082	0.0100294	0.0132036	0.019475	0.0254509	0.0291898	0.0294185	0.0298931	0.030488
512	0.00994177	0.0114568	0.0145186	0.0212613	0.0273989	0.0311483	0.0314539	0.0317135	0.032906
511	0.010764	0.0118739	0.0160036	0.0224083	0.0290941	0.0329664	0.0332198	0.0335253	0.0346059
510	0.0120492	0.0139242	0.0174451	0.0248405	0.0315624	0.0354237	0.0358739	0.0363789	0.0372131
509	0.0134097	0.0153414	0.0187843	0.0260904	0.03289	0.0373448	0.0379327	0.0380103	0.0394103
508	0.0147253	0.0165263	0.0199606	0.0274275	0.0348952	0.0394927	0.0397498	0.0402852	0.0414722
507	0.0161463	0.0180337	0.0214962	0.0297453	0.0368518	0.0420291	0.0425009	0.0427536	0.0442051
506	0.018195	0.0198427	0.0238569	0.0319606	0.0398722	0.044372	0.0448232	0.0453041	0.0464604
505	0.0199438	0.0215785	0.0255546	0.0336663	0.0416593	0.0457853	0.047054	0.0469632	0.0485281
504	0.0215318	0.0233568	0.0269736	0.035387	0.0432587	0.0486401	0.0487465	0.0489616	0.0504927
503	0.0239768	0.0258422	0.0300482	0.0378996	0.0460075	0.0502887	0.0513525	0.0517327	0.0529288
502	0.0259268	0.0274882	0.0318963	0.0405155	0.0477438	0.0522078	0.053447	0.0539821	0.0551189
501	0.0283018	0.0300729	0.0343065	0.0417785	0.0498123	0.0545449	0.055143	0.0556376	0.0568687
500	0.0308735	0.0323918	0.0363385	0.0442727	0.0518622	0.0562636	0.0570136	0.0572514	0.0583199
499	0.0337768	0.0350444	0.0391185	0.0468905	0.0537046	0.0582714	0.0588832	0.0594176	0.0607027
498	0.0365243	0.0371746	0.0410927	0.0487603	0.055681	0.0595084	0.0603325	0.060677	0.0620323
497	0.0394236	0.0400006	0.0440837	0.050889	0.0570748	0.0611327	0.0613475	0.0621928	0.0633294
496	0.0427552	0.0431201	0.0464422	0.0530044	0.0593421	0.0627915	0.0632542	0.0640866	0.065092
495	0.0456992	0.0456977	0.0494225	0.0552302	0.0612302	0.0638809	0.0645541	0.0651236	0.0661558
494	0.0494112	0.0492411	0.0525141	0.0578243	0.0628574	0.0652783	0.0656523	0.0661228	0.0677534
493	0.0519568	0.0516973	0.0548586	0.0596552	0.0641034	0.0659204	0.0664138	0.0672925	0.0682231
492	0.055689	0.0550231	0.0575908	0.0616499	0.0658527	0.0673511	0.0676246	0.0683465	0.0695104
491	0.0583481	0.057229	0.05967	0.0630108	0.0662408	0.0678227	0.0681308	0.0689519	0.069558
490	0.0613526	0.0605427	0.0630163	0.0652516	0.0685545	0.0687883	0.0684414	0.0694684	0.0707501
489	0.0644931	0.0631333	0.0651512	0.0674388	0.0687224	0.0699273	0.0690912	0.0696566	0.0711111
488	0.0676498	0.0657448	0.0677503	0.0692429	0.0705372	0.0704774	0.069922	0.0708565	0.0720162
487	0.0701181	0.0680703	0.0697016	0.0699602	0.0714005	0.0705294	0.0701442	0.0709337	0.0721201
486	0.0726525	0.0702874	0.0712163	0.0721155	0.0722015	0.0711364	0.0705083	0.0712939	0.0726187
485	0.0752141	0.0725367	0.0738358	0.0735264	0.0735046	0.0719185	0.071202	0.0715585	0.0731555
484	0.0771872	0.0744431	0.0755194	0.0745295	0.0740607	0.0724701	0.0720219	0.0721396	0.0734688
483	0.0794674	0.0760377	0.0771944	0.0759928	0.0752085	0.0730458	0.0722419	0.0729304	0.0737674
482	0.080953	0.0779093	0.0788173	0.0770419	0.0756893	0.0736988	0.0728752	0.0734132	0.0748901
481	0.0832067	0.0800712	0.0801849	0.0787231	0.0771667	0.0748717	0.0740282	0.0742948	0.0757075
480	0.0837745	0.0797246	0.0812846	0.0789649	0.0772085	0.0744129	0.0739816	0.0742152	0.0753502
479	0.0854924	0.082091	0.081925	0.079904	0.0783803	0.0763043	0.0746671	0.0752562	0.0765669
478	0.0861882	0.0829178	0.0836314	0.0809813	0.0791129	0.0768228	0.0760225	0.0756962	0.0772272
477	0.0873265	0.0836268	0.0840918	0.0820366	0.0802049	0.0777498	0.0762781	0.0773266	0.0782947
476	0.0877028	0.0841946	0.085428	0.0824958	0.080984	0.0783506	0.077221	0.0776022	0.0789266
475	0.0883728	0.0847836	0.0854512	0.0829961	0.0811568	0.0786857	0.0778132	0.0781489	0.0796493
474	0.0895363	0.0859451	0.0865197	0.084477	0.0824192	0.080315	0.0791761	0.0797756	0.0808216
473	0.0890287	0.0856668	0.0866379	0.084398	0.0828188	0.0803983	0.0795162	0.0795484	0.081062
472	0.090124	0.0866301	0.0874983	0.0847243	0.0838922	0.0812663	0.0807786	0.0808575	0.0823651
471	0.0902935	0.0869848	0.0877546	0.0861607	0.0846487	0.082358	0.0815037	0.0817409	0.0829666
470	0.0909955	0.0876681	0.088442	0.0865177	0.0853918	0.0833122	0.0824668	0.0822965	0.0835451
469	0.0914613	0.0880252	0.0893957	0.0872079	0.0861889	0.0839858	0.0828722	0.0831948	0.0841583
468	0.0917278	0.0882676	0.0891615	0.0873772	0.08631	0.084013	0.0828191	0.0832025	0.0851686
467	0.0927507	0.0890668	0.0903019	0.088274	0.0869644	0.0843554	0.0841788	0.0839105	0.0853737
466	0.0928271	0.0897433	0.0911954	0.0884351	0.087262	0.0850508	0.0839857	0.0846974	0.0859858
465	0.0945921	0.0910287	0.0910781	0.0895836	0.0878949	0.0854261	0.084827	0.0851513	0.086474
464	0.0947686	0.0914567	0.0927208	0.0895069	0.0877748	0.085653	0.0845881	0.0849906	0.0860392
463	0.0965584	0.0923411	0.0932586	0.0909504	0.0891277	0.0863696	0.085447	0.0855597	0.0870769
462	0.097	0.0931232	0.0934495	0.0908266	0.0888174	0.0861113	0.0852534	0.0853705	0.0865386
461	0.0983965	0.0942009	0.0952279	0.0915146	0.0893729	0.0863597	0.0853827	0.0850961	0.0866586
460	0.0991577	0.0948009	0.0953837	0.0920329	0.0887988	0.0858128	0.0847196	0.0850558	0.0862398
459	0.0999181	0.096045	0.0959625	0.0925572	0.0891852	0.0860578	0.0843883	0.0844843	0.0859074
458	0.100712	0.0961573	0.0963423	0.0919817	0.0888957	0.0852057	0.0843779	0.0838466	0.0855842
457	0.101293	0.0966053	0.0963346	0.0923358	0.0883146	0.0843077	0.0828312	0.0832637	0.0846573
456	0.102317	0.0975433	0.0970233	0.0919979	0.0879625	0.0837534	0.082491	0.0831836	0.084022
455	0.102428	0.0975806	0.0973942	0.0924241	0.0876514	0.0830845	0.081783	0.0821406	0.0834966
454	0.102854	0.0978462	0.09715	0.0915769	0.0874529	0.0824863	0.0811166	0.0815178	0.0830475
453	0.102892	0.097932	0.0975216	0.0914781	0.0867485	0.0819023	0.0803704	0.0809606	0.082011
452	0.103088	0.0974014	0.0963462	0.0909588	0.0855222	0.0806508	0.0792612	0.079692	0.08066
451	0.102364	0.0970698	0.0960057	0.090366	0.0850115	0.0797554	0.0782111	0.0788395	0.0795656
450	0.102087	0.0966636	0.0960095	0.0902227	0.0843057	0.0791555	0.0779146	0.0781308	0.079035
449	0.101479	0.0960203	0.0954906	0.0889217	0.0834754	0.0781873	0.076559	0.0772195	0.0779633
448	0.100345	0.0948294	0.0942254	0.088013	0.0822375	0.0770167	0.0754378	0.0759663	0.0772477
447	0.0996006	0.0942735	0.093476	0.0875097	0.0818613	0.0759906	0.0753168	0.0751167	0.0762729
446	0.0992442	0.0933306	0.0924706	0.0863267	0.0814994	0.0757797	0.0743907	0.0745971	0.0759565
445	0.0973063	0.0917617	0.09052	0.0851225	0.0796189	0.0743903	0.0735086	0.0735151	0.0745446
444	0.0963039	0.0906058	0.0899544	0.0843201	0.0794288	0.0742102	0.0736059	0.0734438	0.0742995
443	0.0950668	0.0898083	0.0888273	0.0840978	0.0781471	0.0734377	0.0724094	0.0724202	0.0735128
442	0.0929922	0.0880535	0.0877034	0.0822241	0.0770367	0.0725557	0.0715414	0.0717256	0.0730055
441	0.0916483	0.0868358	0.0863206	0.0809556	0.0765	0.0719308	0.0709174	0.070969	0.0720916
440	0.0901702	0.0856853	0.0852391	0.0800939	0.0756242	0.0711048	0.0702048	0.0700808	0.0710018
439	0.088577	0.0841317	0.084214	0.0789155	0.0746555	0.0705169	0.0694584	0.0692002	0.0705743
438	0.0872379	0.0821844	0.0820984	0.0781361	0.0735338	0.0694678	0.0684783	0.0684233	0.0696035
437	0.0856694	0.0812802	0.0810104	0.0769827	0.0728034	0.0685841	0.0676308	0.0680175	0.0688013
436	0.0846611	0.0804215	0.0806524	0.0757857	0.0723042	0.0680245	0.0670345	0.0673451	0.0683643
435	0.0838329	0.0796719	0.0789154	0.0751393	0.0714421	0.0675043	0.0666048	0.0669914	0.0677281
434	0.0826813	0.0783129	0.0780042	0.073987	0.0705169	0.0662706	0.0655287	0.0660666	0.066711
433	0.0811853	0.0774448	0.0772093	0.0728352	0.0694414	0.0659191	0.0646729	0.0646852	0.0656896
432	0.0804989	0.0764452	0.0763376	0.0728194	0.068363	0.0645153	0.063851	0.0640598	0.0653088
431	0.0792906	0.074818	0.074677	0.070839	0.0671485	0.0635725	0.0631467	0.0630348	0.0641063
430	0.0781887	0.0745992	0.0739196	0.070301	0.0664933	0.0627351	0.0616364	0.0619104	0.0629387
429	0.0774163	0.0734555	0.0735945	0.070071	0.0654875	0.0621154	0.0612415	0.061287	0.0621541
428	0.076583	0.0727414	0.0721316	0.068134	0.0647067	0.060873	0.0599779	0.0602761	0.0611822
427	0.0753433	0.071352	0.0707304	0.0669364	0.0635689	0.0595444	0.0591659	0.0592316	0.0599165
426	0.0739543	0.0705241	0.0703627	0.0662311	0.0625952	0.0587515	0.0583191	0.0581448	0.0588917
425	0.0733065	0.0700302	0.0692872	0.0651089	0.0614155	0.0577283	0.0575508	0.0573341	0.0585691
424	0.0718657	0.0685264	0.0680034	0.0644251	0.0606302	0.0568647	0.0561169	0.056457	0.0572472
423	0.070851	0.0673779	0.0670831	0.062929	0.0597918	0.0564219	0.0554064	0.0556136	0.0563464
422	0.0694926	0.0661857	0.0655554	0.0619545	0.0587023	0.0551014	0.0540627	0.0546771	0.0555981
421	0.0688582	0.0649485	0.0646808	0.0613754	0.0581311	0.0551668	0.0539694	0.054011	0.0551339
420	0.0670469	0.0638233	0.0633976	0.0599698	0.0567058	0.0540451	0.0522649	0.0529279	0.0536964
419	0.0655306	0.0632046	0.0622506	0.0590053	0.0557073	0.0534708	0.051762	0.0520348	0.0530049
418	0.064673	0.0619208	0.0614534	0.0576619	0.0551755	0.0532253	0.0515593	0.0520445	0.0528293
417	0.0637404	0.0606177	0.0596064	0.0575809	0.0544378	0.0523656	0.0510233	0.0516246	0.0524797
416	0.0626146	0.0593136	0.0589861	0.0565839	0.0539986	0.0519358	0.0510036	0.050984	0.0522204
415	0.0615438	0.0582104	0.0583457	0.0558479	0.0537625	0.0515045	0.0501206	0.0503964	0.0516172
414	0.0601242	0.0572199	0.0570954	0.0554094	0.0530715	0.0507252	0.0501621	0.0499479	0.0509488
413	0.0591506	0.0566935	0.0566933	0.0549907	0.0527508	0.0506611	0.0493452	0.0501013	0.0513518
412	0.0584399	0.0555949	0.0562106	0.0539389	0.0523707	0.0505718	0.0493263	0.0497452	0.0510482
411	0.0582066	0.0552644	0.0556168	0.0540098	0.0527244	0.0509588	0.049624	0.0499347	0.051124
410	0.0573247	0.0544039	0.054455	0.0541063	0.0521922	0.0509635	0.0498062	0.0498907	0.0510955
409	0.056603	0.0541827	0.0549591	0.0539404	0.0527912	0.050854	0.0497869	0.0502452	0.0509437
408	0.0568053	0.0540576	0.054933	0.053972	0.0527614	0.0515554	0.0502988	0.0506593	0.0516006
407	0.056966	0.0548502	0.055163	0.053841	0.0532052	0.0520377	0.0512385	0.0515781	0.0521508
406	0.057062	0.055177	0.0550962	0.0547648	0.0538736	0.0524216	0.0514398	0.0515651	0.0527745
405	0.0575285	0.055036	0.0554806	0.0554727	0.0540373	0.0532146	0.0521421	0.0528483	0.0533878
404	0.0580322	0.056094	0.0562689	0.0559544	0.0547221	0.0542178	0.0531403	0.0535742	0.0544187
403	0.059233	0.0570034	0.057466	0.0572439	0.0565673	0.0557847	0.0543966	0.0549992	0.0559372
402	0.0601162	0.0579581	0.0591336	0.0584575	0.0576998	0.0570964	0.0557096	0.0559484	0.0572683
401	0.061233	0.0589614	0.0603234	0.0602425	0.0596986	0.0585349	0.057763	0.0581778	0.0589169
400	0.0627299	0.0613298	0.0612005	0.0621548	0.0618834	0.0607254	0.0596606	0.0597365	0.0611413
399	0.0643172	0.0622544	0.0632914	0.0634696	0.0632145	0.062173	0.0615291	0.0618071	0.062674
398	0.0662065	0.0643225	0.0651087	0.0652376	0.0650493	0.0635027	0.0631248	0.0637147	0.0648324
397	0.067813	0.0656937	0.0675749	0.0662596	0.0670914	0.0662475	0.0653169	0.0659473	0.0669429
396	0.0699346	0.0674573	0.0690719	0.0689397	0.0688529	0.0673258	0.067229	0.0677806	0.0685205
395	0.0720425	0.0697855	0.0708375	0.0710537	0.0713502	0.069443	0.0696657	0.0696146	0.0708785
394	0.0739551	0.0717569	0.0740503	0.0736152	0.0733561	0.0717265	0.0715057	0.0717451	0.0733078
393	0.0762676	0.0735981	0.0749089	0.0751895	0.0751976	0.0735757	0.0731393	0.0735818	0.0748694
392	0.0782805	0.0755721	0.0777571	0.0772131	0.0770649	0.0755115	0.0752102	0.0756816	0.0769304
391	0.0794949	0.0772503	0.0787614	0.0784102	0.0784004	0.0767851	0.0760791	0.0766191	0.078334
390	0.0816283	0.0790448	0.0803419	0.0795974	0.0798415	0.0776438	0.0778122	0.0785614	0.0795107
389	0.0829958	0.080479	0.0822293	0.0811639	0.0806113	0.0785323	0.0787134	0.0789719	0.0803555
388	0.0845089	0.0819558	0.0834716	0.0824751	0.0817518	0.0796717	0.0795175	0.0800215	0.0817443
387	0.0858884	0.083263	0.0846447	0.0834262	0.0827971	0.0803456	0.0800329	0.0806166	0.082036
386	0.0867611	0.0840253	0.0851967	0.0841485	0.082542	0.0805702	0.0805524	0.0810676	0.0820111
385	0.0870727	0.0846043	0.0853951	0.0836134	0.0832786	0.0808614	0.0806621	0.0812472	0.0825083
384	0.0880233	0.0850709	0.0861979	0.0842188	0.083015	0.080889	0.0795801	0.0797323	0.0812864
383	0.0886053	0.08466	0.0863947	0.0849111	0.0829239	0.081275	0.0803054	0.0806561	0.0821515
382	0.0887719	0.0862267	0.0859066	0.0845599	0.0828425	0.081433	0.0798543	0.0800678	0.0818812
381	0.0885678	0.0859619	0.0865739	0.0837137	0.0829106	0.0807332	0.0797713	0.0798164	0.0811762
380	0.0887427	0.0855075	0.0860048	0.0840522	0.0827288	0.0804752	0.079041	0.0791727	0.0811966
379	0.0880656	0.0851286	0.085451	0.084075	0.0818028	0.0797767	0.0785488	0.0786642	0.0800698
378	0.0879036	0.0848193	0.0852769	0.0828499	0.0817924	0.0791978	0.0778518	0.0778767	0.0795904
377	0.0869209	0.0839241	0.0843214	0.0823078	0.0804364	0.0781812	0.0772903	0.0778364	0.0788521
376	0.0865443	0.0834927	0.0837926	0.081806	0.0803032	0.0779165	0.0764471	0.0770383	0.0784395
375	0.0860966	0.0830016	0.0833373	0.0810133	0.0791822	0.0770958	0.075803	0.0758402	0.0776288
374	0.0851312	0.0818079	0.0822882	0.0805788	0.0785209	0.07548	0.0752132	0.0755273	0.0771417
373	0.0842304	0.0810874	0.0815015	0.0796148	0.077427	0.0751414	0.0739656	0.0744994	0.0762051
372	0.0839555	0.0808875	0.0816905	0.0794218	0.0772611	0.0744407	0.0736145	0.0741796	0.0759625
371	0.083297	0.0803613	0.0807944	0.078398	0.0767508	0.0737173	0.0731588	0.0735548	0.0749783
370	0.0821898	0.0787085	0.0791215	0.0780221	0.0758631	0.0728431	0.0725583	0.0729617	0.0742841
369	0.0814265	0.0787354	0.0785831	0.0772034	0.0752337	0.071951	0.0716059	0.0722614	0.073519
368	0.0800647	0.0766844	0.0777422	0.0766082	0.073792	0.071375	0.0708073	0.0706374	0.0720405
367	0.0795888	0.0770898	0.0765966	0.0752938	0.0728257	0.0706471	0.0700882	0.0704258	0.0717973
366	0.0788514	0.0750678	0.076031	0.0743536	0.0724828	0.0701106	0.0693261	0.0697489	0.070814
365	0.0777246	0.075365	0.0753269	0.0729328	0.0712308	0.0686275	0.068119	0.0685493	0.0697882
364	0.0765695	0.0738747	0.0735951	0.0718451	0.070416	0.0678572	0.0664778	0.0672896	0.0689864
363	0.0754802	0.0732021	0.0728388	0.0708132	0.0690723	0.0665066	0.0660229	0.0662469	0.0675153
362	0.0744805	0.0715548	0.0712312	0.0695333	0.0681109	0.0653714	0.0648347	0.0651637	0.066935
361	0.0720371	0.0699429	0.0700179	0.0683138	0.0666372	0.0643904	0.0633459	0.0639426	0.0656081
360	0.0702233	0.0672844	0.0677417	0.0664488	0.0630004	0.0606167	0.0601935	0.0611123	0.0616034
359	0.070039	0.0672851	0.0674662	0.0649172	0.064375	0.0618038	0.0607185	0.060762	0.0628039
358	0.0684094	0.0657106	0.0651001	0.0635479	0.0626835	0.0601544	0.0593368	0.0605029	0.0610879
357	0.0675531	0.0649533	0.0653675	0.0630553	0.0622937	0.0599966	0.0590197	0.0597616	0.0611803
356	0.0655138	0.0631335	0.0624145	0.0620477	0.0604214	0.0581185	0.0575235	0.0575162	0.0595425
355	0.0640621	0.0625762	0.062018	0.0601523	0.0592784	0.0572213	0.056361	0.0568777	0.0578524
354	0.0621162	0.0599285	0.060162	0.0590618	0.0576361	0.055495	0.0544982	0.0552399	0.0561788
353	0.0618359	0.0596828	0.0597767	0.0584919	0.0569947	0.0552027	0.0547022	0.0550979	0.0564225
352	0.0587318	0.0565926	0.0556119	0.055603	0.0547199	0.0522603	0.0511677	0.0518266	0.0539866
351	0.0586923	0.0567953	0.0562066	0.0556772	0.0542791	0.0530275	0.0511144	0.0518992	0.0538012
350	0.0572348	0.0558453	0.0544072	0.0543461	0.0529525	0.0518729	0.0503503	0.0510163	0.0532496
349	0.0563724	0.053935	0.0547292	0.0535033	0.0522696	0.051052	0.050291	0.050515	0.0525897
348	0.0541136	0.0512437	0.0502278	0.0514676	0.0502281	0.0502718	0.048569	0.0495096	0.0507886
347	0.0534229	0.051282	0.0505033	0.0509406	0.0499358	0.0494042	0.0489023	0.0498927	0.0498462
346	0.0523494	0.0496312	0.0482536	0.0485087	0.0473164	0.0473237	0.0476466	0.0480311	0.0481907
345	0.0515768	0.0484871	0.0479647	0.0488539	0.0479121	0.0472617	0.0475323	0.0479423	0.047928
344	0.0497525	0.0467716	0.0472494	0.0471024	0.0463368	0.0462178	0.0456164	0.0460521	0.0467024
343	0.0489078	0.0455413	0.0455139	0.0465429	0.0453074	0.0457292	0.0447497	0.0452566	0.0465175
342	0.0476169	0.0452983	0.0442884	0.0452321	0.0441813	0.0439224	0.0436665	0.0441302	0.0454567
341	0.0463416	0.0432529	0.044435	0.0443065	0.0435381	0.0439005	0.0429112	0.0437434	0.0443877
340	0.0455873	0.0430506	0.0421314	0.0434381	0.0423749	0.0427249	0.0416887	0.0428971	0.0436369
339	0.044448	0.0418944	0.0417241	0.0423459	0.0415009	0.0423696	0.0410616	0.0422587	0.0429213
338	0.0434967	0.0402941	0.0402737	0.0413886	0.0412203	0.041543	0.0407027	0.0413782	0.0418297
337	0.0421846	0.0394109	0.0392896	0.0411442	0.0399669	0.0404361	0.0397653	0.0408879	0.041492
336	0.0415499	0.0390569	0.0390081	0.0402521	0.0399353	0.0394758	0.038712	0.04018	0.0416607
335	0.0406284	0.0381021	0.038194	0.0397539	0.0395906	0.0392555	0.0387877	0.0398008	0.040508
334	0.0388522	0.036496	0.0366211	0.0385238	0.0378962	0.0389015	0.037904	0.0393738	0.0396696
333	0.03801	0.03654	0.0357942	0.0380885	0.0371726	0.0380255	0.0369649	0.0378446	0.0394239
332	0.0370835	0.034986	0.0348025	0.0374712	0.0372405	0.0370275	0.0362636	0.0375303	0.0390279
331	0.0369676	0.0349524	0.0345055	0.0365725	0.0363807	0.0373691	0.0368107	0.0374597	0.0382591
330	0.0361935	0.0340442	0.0341442	0.036044	0.0366468	0.0368874	0.0364685	0.0366229	0.0383546
329	0.0354877	0.0334066	0.0328227	0.035371	0.0357212	0.0357287	0.0353223	0.0368842	0.037517
328	0.0340386	0.0320293	0.0322128	0.0342487	0.0347936	0.0353862	0.0345232	0.0363216	0.0368528
327	0.0343719	0.0314089	0.0317318	0.034024	0.0344528	0.0348525	0.034324	0.0352738	0.0377627
326	0.0337016	0.0311902	0.0310366	0.0339713	0.0337944	0.0343408	0.0341767	0.035668	0.0366364
325	0.0330884	0.0316823	0.0305943	0.0332096	0.0344395	0.0345296	0.0342854	0.0352291	0.0360824
324	0.032575	0.0306615	0.0299999	0.0326031	0.0330245	0.0337469	0.0331568	0.0345085	0.0358906
323	0.0319752	0.0299938	0.0294346	0.0331416	0.0327626	0.0337954	0.0336465	0.0351305	0.0364723
322	0.0325469	0.0298428	0.0293509	0.0322888	0.0332119	0.0335779	0.0342505	0.0350408	0.0368972
321	0.0322099	0.0293786	0.0291362	0.0318172	0.0321653	0.0333536	0.0332043	0.0343477	0.0362471
320	0.0310784	0.0288913	0.0288155	0.0320219	0.0323913	0.0331882	0.0327697	0.0336261	0.0358546
319	0.0311154	0.0286869	0.028785	0.0313951	0.0322239	0.0333178	0.0329908	0.0344251	0.035629
318	0.0323153	0.0298731	0.0294239	0.0318122	0.0332196	0.0342343	0.0337535	0.0351749	0.0367484
317	0.0324222	0.0294586	0.029223	0.0324236	0.0325814	0.0333667	0.0337859	0.0347979	0.0361974
316	0.0324921	0.0301954	0.0295266	0.032463	0.0337723	0.0347147	0.0335939	0.0352304	0.0373132
315	0.0336983	0.0312057	0.0310376	0.0332401	0.0350502	0.0351102	0.0348098	0.036015	0.0379824
314	0.0347401	0.0319254	0.0322915	0.0343242	0.0350717	0.0358468	0.0352803	0.0365846	0.0381818
313	0.0366402	0.0340349	0.0342209	0.036461	0.0362345	0.0369508	0.0369996	0.037572	0.0396732
312	0.0392769	0.0362194	0.0355845	0.0376907	0.0379911	0.0381127	0.0380186	0.0394924	0.0410233
311	0.0428932	0.039981	0.0399336	0.0408479	0.0403715	0.0406722	0.0408001	0.0414921	0.0436441
310	0.0474073	0.0440076	0.0435073	0.0439376	0.044037	0.0432054	0.0430378	0.0445879	0.0467178
309	0.0545619	0.0511134	0.0499207	0.0500061	0.0492847	0.0477978	0.0483562	0.0491328	0.0507691
308	0.0635473	0.0593979	0.0582145	0.058532	0.0565806	0.0553705	0.0542112	0.0559415	0.058167
307	0.0719243	0.067503	0.0660936	0.0661603	0.0636938	0.0620389	0.0604508	0.0622562	0.0643381
306	0.0841682	0.0794356	0.07849	0.0775922	0.0752452	0.072203	0.0711741	0.0731168	0.0751531
305	0.100604	0.0955173	0.0942996	0.0935228	0.0906681	0.0870143	0.0857782	0.0879695	0.0900472
304	0.120123	0.114264	0.113853	0.1122	0.109356	0.105792	0.10449	0.106199	0.108442
303	0.146118	0.139726	0.139363	0.137448	0.134637	0.130274	0.128933	0.13136	0.133313
302	0.176791	0.169808	0.169924	0.168041	0.164863	0.160485	0.159221	0.162204	0.164262
301	0.214414	0.206129	0.207983	0.205832	0.202724	0.198337	0.196763	0.199073	0.202043
300	0.256586	0.248338	0.250679	0.248481	0.246723	0.240435	0.239739	0.242333	0.245434
299	0.306321	0.29725	0.299935	0.298547	0.296936	0.29048	0.289578	0.29173	0.296615
298	0.362202	0.351916	0.356753	0.354577	0.353901	0.346304	0.3466	0.348657	0.353521
297	0.424516	0.414143	0.420607	0.418657	0.417248	0.410058	0.409657	0.41256	0.417677
296	0.498914	0.48608	0.493543	0.491731	0.491009	0.483064	0.483489	0.486367	0.492286
295	0.584837	0.570408	0.579667	0.577379	0.577209	0.56854	0.56865	0.572757	0.57951
294	0.68102	0.666008	0.6777	0.673942	0.675126	0.665352	0.666989	0.671503	0.677879
293	0.782052	0.765451	0.780246	0.777744	0.780265	0.769535	0.772218	0.777296	0.785157
292	0.870287	0.85271	0.870962	0.870355	0.874603	0.865387	0.870141	0.875455	0.885909
291	0.93425	0.914734	0.936881	0.939299	0.945964	0.939331	0.945609	0.951816	0.963191
290	0.977693	0.960173	0.984016	0.987526	0.995858	0.992637	1.0005	1.00832	1.02023
289	1.02165	1.00289	1.02854	1.03136	1.04127	1.03762	1.04772	1.05808	1.07197
288	1.08085	1.06228	1.08677	1.08945	1.09819	1.09346	1.10782	1.12011	1.13819
287	1.15694	1.13623	1.16193	1.16503	1.17277	1.16645	1.18524	1.20126	1.22465
286	1.24123	1.21836	1.24644	1.24638	1.25653	1.25207	1.27545	1.29653	1.32617
285	1.31585	1.29191	1.32329	1.32408	1.33618	1.33174	1.3636	1.394	1.43118
284	1.37085	1.3482	1.38195	1.38551	1.4004	1.40055	1.44382	1.48362	1.52962
283	1.40762	1.38477	1.42161	1.42841	1.44612	1.45111	1.5081	1.55957	1.6184
282	1.4312	1.40916	1.44914	1.45936	1.48111	1.49306	1.56636	1.63072	1.70257
281	1.44808	1.42835	1.46857	1.48223	1.50845	1.52643	1.61735	1.70067	1.78889
280	1.45794	1.44136	1.48261	1.50088	1.53173	1.55748	1.66905	1.7711	1.8769
279	1.46609	1.44843	1.49475	1.51652	1.54998	1.5828	1.71642	1.83991	1.96454
278	1.46938	1.45378	1.50222	1.52654	1.5639	1.60636	1.76346	1.90713	2.05538
277	1.47103	1.45855	1.5075	1.53527	1.57897	1.62868	1.80971	1.98044	2.15237
276	1.47192	1.45874	1.51254	1.54295	1.5928	1.65075	1.85861	2.05462	2.24819
275	1.46427	1.45611	1.51074	1.54902	1.60232	1.6711	1.90883	2.13401	2.3526
274	1.45155	1.4468	1.5043	1.5487	1.60974	1.68891	1.96243	2.21548	2.46151
273	1.43361	1.43237	1.49224	1.54255	1.6109	1.70427	2.00944	2.29805	2.56994
272	1.41119	1.41278	1.47661	1.53374	1.60996	1.71659	2.05901	2.38329	2.68554
271	1.38486	1.39123	1.4566	1.52078	1.60551	1.72611	2.10722	2.46544	2.79614
270	1.35485	1.36502	1.43514	1.50472	1.59674	1.73168	2.1559	2.54978	2.91074
269	1.32318	1.33631	1.40846	1.48518	1.58466	1.73262	2.19268	2.62531	3.00702
268	1.28385	1.30209	1.37468	1.45772	1.56314	1.72321	2.22017	2.68137	3.08542
267	1.24215	1.26194	1.33829	1.42552	1.53557	1.706	2.2326	2.72098	3.1557
266	1.19937	1.22256	1.29941	1.39036	1.50575	1.68479	2.23967	2.75466	3.20361
265	1.15535	1.18068	1.25758	1.35278	1.47069	1.65841	2.23508	2.7745	3.2384
264	1.10675	1.13557	1.21171	1.31007	1.43314	1.62717	2.22227	2.78206	3.24978
263	1.05885	1.08813	1.16614	1.26635	1.38997	1.59058	2.20185	2.77558	3.26657
262	1.01434	1.04637	1.12254	1.22543	1.35204	1.55522	2.17765	2.76232	3.27506
261	0.971788	1.00596	1.08141	1.18578	1.31403	1.52026	2.15182	2.75158	3.26915
260	0.931177	0.965603	1.04159	1.14698	1.27523	1.48411	2.12314	2.72595	3.25427
259	0.89013	0.925902	1.00062	1.10594	1.2344	1.44259	2.08196	2.69013	3.22091
258	0.847817	0.884263	0.957156	1.06187	1.18846	1.39636	2.03403	2.63818	3.18483
257	0.805749	0.842207	0.912902	1.01688	1.14068	1.34734	1.97712	2.58029	3.12808
256	0.767685	0.804049	0.872517	0.974253	1.09594	1.29816	1.91729	2.514	3.06279
255	0.734546	0.77053	0.836807	0.935127	1.05469	1.252	1.85851	2.44353	2.98618
254	0.707345	0.741292	0.806187	0.902168	1.01816	1.20979	1.79926	2.37017	2.90417
253	0.683436	0.716835	0.779761	0.872531	0.984526	1.1698	1.74233	2.29701	2.8169
252	0.66181	0.694178	0.753656	0.844292	0.952118	1.13253	1.68508	2.22102	2.72652
251	0.643442	0.674507	0.732587	0.820559	0.924238	1.09667	1.62722	2.14315	2.63718
250	0.633549	0.663034	0.718851	0.802861	0.902391	1.06802	1.57714	2.07023	2.54146

## Sheet: Fig2d_cMR+AdoMet_Curve
[AdoMet] (µM)	ΔA450nm	ΔA450nm #2	ΔA450nm #3
0	0	0	0
5	0.0054236	0.005501	0.005586
10	0.00607765	0.0062546	0.0061953
20	0.0118645	0.0103255	0.01134
30	0.0177815	0.0170225	0.017225
50	0.0229316	0.02268	0.021048
100	0.0241726	0.0241932	0.0247812
150	0.0239564	0.0241826	0.0238101
200	0.0230522	0.0242399	0.0235254

## Sheet: Fig2e_cMR_R315C_UV-Vis
Wavelength (nm)	Wt	R315C	R315A
700	0	0	0
699	9.30992e-05	0.000639966	0.003925
698	4.97662e-05	0.000307753	0.003077
697	0.000199815	0.00044451	0.002961
696	0.000179727	0.00021804	0.002501
695	0.00025763	5.56856e-05	0.002724
694	0.00052682	0.000355942	0.003748
693	0.00023391	0.000265854	0.004439
692	0.000483802	0.000325406	0.00324
691	0.000238153	0.00024338	0.003356
690	0.000313817	0.000284887	0.001877
689	0.000358352	0.000179903	0.003556
688	0.000332121	0.000298419	0.002215
687	0.0002972	0.000315263	0.003427
686	0.000448767	0.000557254	0.003337
685	0.000116914	0.000124775	0.004023
684	0.000201655	0.000292604	0.004128
683	0.000324759	0.000444354	0.001772
682	-3.70401e-05	0.000462821	0.00389
681	0.000316629	0.000654945	0.00328
680	0.000242601	0.00074527	0.004174
679	0.000227469	0.00061776	0.004419
678	0.00012642	0.000516035	0.002904
677	0.000421201	0.000809979	0.003111
676	0.000266577	0.000432955	0.004034
675	0.000267037	0.00068613	0.002523
674	0.000387244	0.000638453	0.002859
673	-5.04758e-05	0.000541079	0.003507
672	0.000450199	0.000398242	0.004551
671	4.30723e-05	0.000277534	0.003929
670	9.69828e-05	0.000424896	0.003023
669	0.000206715	0.000572334	0.002953
668	0.000360091	0.000737518	0.002771
667	8.33385e-05	0.000532887	0.003397
666	-0.000115606	0.000429434	0.003221
665	0.000272098	0.000637957	0.003886
664	0.000255125	0.000585484	0.003236
663	0.000309982	0.000379073	0.003354
662	-2.96836e-05	0.00056409	0.003778
661	0.000239585	0.000271876	0.00314
660	-4.70532e-05	0.000391956	0.003459
659	0.000628475	0.000794003	0.003827
658	0.000335956	0.000741694	0.004186
657	0.000529992	0.000874671	0.003375
656	0.000279204	0.000677883	0.002782
655	0.000164495	0.00106324	0.004374
654	0.000140219	0.000845457	0.002789
653	0.000280278	0.00118263	0.003367
652	0.000609135	0.00129959	0.003273
651	0.000375841	0.000838434	0.003218
650	0.00065237	0.001078	0.004282
649	0.000538535	0.000920364	0.004197
648	0.000869021	0.00108239	0.004749
647	0.00048682	0.000928667	0.003468
646	0.000404631	0.00115454	0.003265
645	0.00067381	0.00112071	0.002815
644	0.000968759	0.00124954	0.0039
643	0.00120468	0.00126018	0.004415
642	0.00063482	0.00104057	0.003708
641	0.000744074	0.00104049	0.004427
640	0.000896974	0.00115425	0.003711
639	0.000833136	0.0010763	0.004813
638	0.000752928	0.000973373	0.004002
637	0.00110294	0.00138882	0.004158
636	0.000797099	0.00137915	0.003545
635	0.000943669	0.00108816	0.003581
634	0.000928001	0.00128208	0.0038
633	0.000570406	0.00106847	0.00398
632	0.000816397	0.00140497	0.004132
631	0.000846599	0.00135257	0.002774
630	0.00120826	0.00118835	0.005203
629	0.000795001	0.00126258	0.003517
628	0.000912794	0.00156224	0.003926
627	0.000604325	0.00139755	0.003947
626	0.000905831	0.00144066	0.004173
625	0.000959132	0.00201359	0.003403
624	0.00105054	0.00177044	0.003539
623	0.000993851	0.00167985	0.003742
622	0.00058913	0.00152163	0.004007
621	0.00107123	0.00165301	0.004208
620	0.000832931	0.00177659	0.004526
619	0.000924314	0.00198403	0.004482
618	0.00102212	0.00200992	0.003524
617	0.00120662	0.00211954	0.004346
616	0.00101828	0.00195715	0.004343
615	0.00131777	0.00235329	0.004079
614	0.0015084	0.00252814	0.004091
613	0.00141058	0.00225658	0.003916
612	0.00172783	0.00277729	0.003714
611	0.00165541	0.00261092	0.004257
610	0.00152311	0.00282028	0.004212
609	0.00183988	0.00280963	0.004467
608	0.00172296	0.00265983	0.003709
607	0.00132919	0.00257115	0.003109
606	0.00162197	0.00267082	0.003923
605	0.00159659	0.00276563	0.004289
604	0.00176682	0.00291774	0.004182
603	0.00168172	0.00272218	0.003804
602	0.00151819	0.0025993	0.0036
601	0.00155069	0.00317998	0.004317
600	0.00185147	0.00310681	0.004616
599	0.00201174	0.00327708	0.004557
598	0.00165746	0.0030981	0.003766
597	0.00178349	0.003172	0.004855
596	0.00169495	0.00302082	0.00457
595	0.00172547	0.00294379	0.005075
594	0.00176251	0.00294004	0.004163
593	0.00188282	0.00309891	0.004676
592	0.00169141	0.00338818	0.004181
591	0.00170008	0.00338232	0.005359
590	0.00200538	0.00349354	0.00456
589	0.00191254	0.00350163	0.004744
588	0.00188154	0.00335317	0.004206
587	0.00203161	0.00366276	0.005669
586	0.00202062	0.00353121	0.005576
585	0.00173778	0.00377629	0.004649
584	0.00178339	0.00386819	0.005007
583	0.00183536	0.00387813	0.004519
582	0.00186779	0.00394478	0.005168
581	0.00222907	0.00415815	0.005123
580	0.00188811	0.00376983	0.004374
579	0.00198131	0.00422824	0.004694
578	0.002043	0.00430855	0.005084
577	0.00222841	0.00413989	0.005003
576	0.00179878	0.0046575	0.004739
575	0.00203269	0.00462295	0.005004
574	0.00200723	0.00460191	0.004997
573	0.00207719	0.00465877	0.005253
572	0.00234741	0.00496676	0.005262
571	0.00233395	0.00485689	0.005448
570	0.00238974	0.00540311	0.005487
569	0.0025868	0.00542617	0.00529
568	0.00335247	0.00594389	0.005225
567	0.0036138	0.00654448	0.005123
566	0.00354704	0.0061194	0.005676
565	0.00368877	0.00662125	0.005922
564	0.00352381	0.00663123	0.005058
563	0.00369794	0.00714609	0.005659
562	0.00373514	0.00686543	0.005546
561	0.00373112	0.00677396	0.006137
560	0.0036847	0.00705048	0.005919
559	0.00382188	0.00712466	0.00566
558	0.00376081	0.00763866	0.00577
557	0.00368562	0.00733947	0.006132
556	0.00371376	0.00746884	0.00653
555	0.0037805	0.00767003	0.006351
554	0.00393937	0.0080483	0.00651
553	0.00402192	0.00824986	0.007026
552	0.00406714	0.00869097	0.006825
551	0.00402269	0.00869673	0.006334
550	0.0041394	0.0088014	0.006887
549	0.00389379	0.00875684	0.007727
548	0.00424046	0.00946828	0.007537
547	0.00417412	0.00976432	0.007293
546	0.00385626	0.00975012	0.007839
545	0.00405838	0.010145	0.008549
544	0.0039835	0.0104823	0.008045
543	0.00419486	0.0108388	0.008417
542	0.00449479	0.0110942	0.008479
541	0.00448802	0.0114671	0.00892
540	0.00458059	0.0122183	0.009442
539	0.00459908	0.0126049	0.009806
538	0.0048018	0.0132617	0.009739
537	0.00495257	0.0136153	0.010445
536	0.00499975	0.0143397	0.010923
535	0.00522349	0.014646	0.010811
534	0.00516072	0.0153157	0.011566
533	0.00517049	0.0159834	0.01237
532	0.00564638	0.016829	0.012752
531	0.00526936	0.0174243	0.013445
530	0.0053335	0.0184133	0.01385
529	0.00589407	0.0193094	0.01458
528	0.00587949	0.0202645	0.015409
527	0.00592582	0.0212638	0.01641
526	0.00634887	0.0222972	0.017453
525	0.0065036	0.0238523	0.018397
524	0.00676995	0.0249447	0.019485
523	0.00748889	0.0270897	0.02047
522	0.00771374	0.0284351	0.022162
521	0.00807222	0.0301399	0.023424
520	0.00856773	0.0321801	0.025136
519	0.00900917	0.0338638	0.026714
518	0.0097664	0.0361192	0.028556
517	0.0104658	0.038326	0.03003
516	0.0115893	0.041215	0.03226
515	0.012132	0.0437621	0.034633
514	0.01356	0.0469675	0.036342
513	0.0144537	0.0497495	0.039256
512	0.0156524	0.0529406	0.041869
511	0.0172118	0.0561173	0.044303
510	0.018696	0.0593441	0.047507
509	0.0203969	0.0629015	0.050128
508	0.0225417	0.0663891	0.052394
507	0.0249476	0.0701713	0.055774
506	0.0269294	0.0733249	0.058434
505	0.0299243	0.0771852	0.061819
504	0.0327454	0.0806732	0.064371
503	0.0358696	0.0836403	0.066886
502	0.0391638	0.0873812	0.069739
501	0.0426308	0.0902853	0.072425
500	0.046553	0.0932232	0.074678
499	0.050697	0.095972	0.077144
498	0.0548902	0.0988401	0.079265
497	0.0589435	0.101055	0.081651
496	0.0639501	0.10326	0.083358
495	0.0684319	0.104957	0.085092
494	0.0730029	0.107046	0.086556
493	0.0776217	0.108666	0.088251
492	0.0830096	0.110607	0.089317
491	0.0876215	0.111779	0.089897
490	0.0919405	0.112974	0.091081
489	0.0966403	0.114396	0.091778
488	0.101098	0.115423	0.092513
487	0.105411	0.116687	0.092968
486	0.109212	0.117905	0.09371
485	0.112746	0.118891	0.094128
484	0.11561	0.120021	0.094971
483	0.118958	0.121082	0.09548
482	0.121194	0.121854	0.096354
481	0.123317	0.122989	0.096698
480	0.125697	0.124504	0.097287
479	0.12734	0.125945	0.098308
478	0.128642	0.127211	0.09906
477	0.129952	0.128507	0.099623
476	0.131011	0.130135	0.100426
475	0.131724	0.131408	0.101778
474	0.132878	0.133629	0.102909
473	0.133326	0.134596	0.103509
472	0.133732	0.135998	0.104809
471	0.134239	0.137516	0.106215
470	0.135158	0.139097	0.107403
469	0.136245	0.14035	0.108013
468	0.13703	0.141399	0.109143
467	0.138015	0.142139	0.110121
466	0.138721	0.142979	0.110408
465	0.139609	0.143455	0.111261
464	0.141491	0.14426	0.111584
463	0.142097	0.144414	0.111629
462	0.143735	0.144592	0.111641
461	0.145334	0.144355	0.11177
460	0.146849	0.144217	0.111609
459	0.147683	0.143331	0.111222
458	0.14921	0.143132	0.110723
457	0.150335	0.142106	0.110137
456	0.151415	0.14128	0.109293
455	0.15189	0.140285	0.108562
454	0.152177	0.139017	0.107432
453	0.151852	0.137518	0.106265
452	0.152549	0.136979	0.105133
451	0.1518	0.135409	0.104259
450	0.151213	0.134584	0.102993
449	0.150388	0.133631	0.10184
448	0.148857	0.13243	0.100803
447	0.147621	0.131643	0.099576
446	0.145923	0.130448	0.098951
445	0.144172	0.129287	0.097796
444	0.142201	0.128451	0.096935
443	0.140217	0.127704	0.095972
442	0.138159	0.126495	0.094816
441	0.135685	0.125326	0.094072
440	0.133872	0.124526	0.093168
439	0.131596	0.123222	0.092265
438	0.129493	0.121943	0.091529
437	0.128026	0.12118	0.090471
436	0.125881	0.119688	0.089401
435	0.124201	0.118559	0.088471
434	0.122512	0.117614	0.087522
433	0.120552	0.115749	0.086503
432	0.1189	0.114625	0.085068
431	0.117698	0.113054	0.084322
430	0.116198	0.11143	0.082853
429	0.114535	0.109569	0.081883
428	0.112908	0.108138	0.080341
427	0.111454	0.106828	0.079196
426	0.109833	0.105039	0.077946
425	0.108455	0.103929	0.076784
424	0.106758	0.101908	0.075641
423	0.104748	0.100461	0.07446
422	0.102947	0.0994701	0.073467
421	0.101027	0.098346	0.072295
420	0.0991181	0.0970963	0.071567
419	0.0977217	0.0962712	0.07059
418	0.0956868	0.0949156	0.070145
417	0.094015	0.0941098	0.069104
416	0.0920235	0.0932578	0.06818
415	0.0905214	0.0924806	0.06792
414	0.0888626	0.091797	0.067554
413	0.0874838	0.091363	0.066734
412	0.0861464	0.0915471	0.066802
411	0.0856812	0.0914697	0.066755
410	0.0844552	0.0910675	0.066708
409	0.0843952	0.0920365	0.066937
408	0.0835792	0.0919798	0.067242
407	0.0837601	0.0930526	0.06795
406	0.0844147	0.0945951	0.068383
405	0.0853925	0.096212	0.069626
404	0.0867936	0.0979684	0.070936
403	0.0876179	0.0998286	0.071968
402	0.0891882	0.101836	0.073924
401	0.0908246	0.10443	0.076154
400	0.0930807	0.107188	0.077954
399	0.0955196	0.110177	0.080761
398	0.0982242	0.113216	0.082762
397	0.100828	0.116322	0.085311
396	0.103856	0.119738	0.087958
395	0.106751	0.122562	0.091021
394	0.109556	0.125958	0.093362
393	0.11301	0.128792	0.095314
392	0.115318	0.131502	0.098178
391	0.118161	0.133762	0.099816
390	0.120433	0.135864	0.101619
389	0.122795	0.137979	0.10333
388	0.124835	0.138952	0.104275
387	0.126731	0.140323	0.10491
386	0.128019	0.140933	0.105353
385	0.129226	0.141434	0.105481
384	0.130086	0.141689	0.105431
383	0.130218	0.141273	0.10503
382	0.130534	0.140978	0.104693
381	0.129921	0.140259	0.103944
380	0.130256	0.139959	0.103195
379	0.129408	0.139297	0.102867
378	0.128859	0.138709	0.101762
377	0.12804	0.137799	0.101086
376	0.126937	0.137113	0.100236
375	0.126016	0.136464	0.09942
374	0.125033	0.135872	0.098513
373	0.123749	0.135055	0.098348
372	0.122659	0.133986	0.096928
371	0.122055	0.133649	0.096592
370	0.119997	0.132197	0.095311
369	0.118419	0.131103	0.094676
368	0.117715	0.130199	0.093151
367	0.11593	0.128893	0.09209
366	0.114781	0.127861	0.091252
365	0.113396	0.126674	0.089479
364	0.110709	0.124117	0.08821
363	0.110393	0.124017	0.087328
362	0.108481	0.122311	0.084935
361	0.10693	0.121157	0.084065
360	0.102882	0.118271	0.082461
359	0.10068	0.116386	0.080948
358	0.0983525	0.114733	0.078813
357	0.0962543	0.113622	0.077674
356	0.093865	0.11178	0.076701
355	0.0917298	0.110013	0.074574
354	0.0907726	0.109412	0.074141
353	0.0889666	0.108681	0.07269
352	0.0854111	0.106261	0.070747
351	0.0839842	0.105145	0.069875
350	0.081244	0.10393	0.068439
349	0.07984	0.102679	0.067279
348	0.076733	0.10107	0.066132
347	0.0763404	0.100374	0.064711
346	0.0739306	0.0991298	0.063887
345	0.0724933	0.0984814	0.062488
344	0.0700359	0.0966838	0.061648
343	0.0683746	0.0956335	0.060278
342	0.0671221	0.0939926	0.0593
341	0.0656631	0.0947039	0.05839
340	0.0629953	0.0927176	0.056833
339	0.0610429	0.0917158	0.056058
338	0.0605059	0.0914541	0.05475
337	0.0584981	0.0903455	0.054114
336	0.0567021	0.0903376	0.052989
335	0.0554288	0.0901172	0.052133
334	0.0531328	0.0895099	0.050719
333	0.0517713	0.0885182	0.050844
332	0.0512617	0.0894315	0.05009
331	0.0495569	0.0876764	0.049981
330	0.0475692	0.0879944	0.048188
329	0.0472435	0.0878801	0.047808
328	0.0451615	0.0880006	0.047605
327	0.0453259	0.0878842	0.047513
326	0.0438553	0.0875747	0.046581
325	0.0435956	0.0881115	0.046116
324	0.0423289	0.0878757	0.046211
323	0.0417544	0.0887407	0.045992
322	0.0412843	0.0891998	0.045522
321	0.0411876	0.0901502	0.045737
320	0.0409477	0.0908746	0.045887
319	0.0405791	0.0911804	0.046156
318	0.0409948	0.0918869	0.045378
317	0.0408347	0.0923526	0.046267
316	0.0413812	0.0939423	0.045971
315	0.0432607	0.0959215	0.047446
314	0.0452201	0.0983749	0.048163
313	0.0475681	0.100509	0.04949
312	0.0515729	0.105502	0.05052
311	0.0555385	0.110033	0.053435
310	0.062253	0.116466	0.056507
309	0.0713381	0.126829	0.061402
308	0.0853341	0.143106	0.069372
307	0.0973406	0.157315	0.078551
306	0.115246	0.180514	0.093374
305	0.138769	0.210685	0.113442
304	0.168879	0.249948	0.138714
303	0.206195	0.299962	0.175589
302	0.252281	0.362613	0.22234
301	0.30661	0.437336	0.26996
300	0.37076	0.52469	0.338557
299	0.443487	0.623393	0.53344
298	0.52507	0.735502	0.630286
297	0.619053	0.864193	0.741623
296	0.725905	1.00857	0.867239
295	0.852177	1.17737	1.01477
294	0.994406	1.36808	1.18124
293	1.14241	1.57257	1.35749
292	1.27219	1.76342	1.5178
291	1.36562	1.90799	1.63681
290	1.43092	2.00619	1.71855
289	1.49535	2.08668	1.66935
288	1.58331	2.1822	1.74576
287	1.69551	2.30684	1.84547
286	1.81567	2.44997	1.95998
285	1.92366	2.58109	2.06488
284	2.00524	2.68287	2.14629
283	2.05787	2.7473	2.19784
282	2.09204	2.79531	2.23625
281	2.1137	2.82334	2.25867
280	2.12939	2.84144	2.27315
279	2.13759	2.85921	2.28737
278	2.14633	2.87801	2.30241
277	2.15137	2.88245	2.30596
276	2.14898	2.8869	2.30952
275	2.13809	2.88236	2.30589
274	2.12094	2.87614	2.30091
273	2.09484	2.8557	2.28456
272	2.06439	2.83192	2.26554
271	2.02426	2.80175	2.2414
270	1.98298	2.76596	2.21277
269	1.93583	2.71865	2.17492
268	1.87764	2.65586	2.12469
267	1.81496	2.58981	2.07185
266	1.7521	2.51904	2.01524
265	1.6866	2.44457	1.95565
264	1.61393	2.36351	1.8908
263	1.5443	2.27573	1.82059
262	1.47663	2.19874	1.75899
261	1.41503	2.12522	1.70017
260	1.35468	2.05056	1.64045
259	1.29478	1.97554	1.58043
258	1.23129	1.8943	1.51544
257	1.16824	1.81076	1.44861
256	1.11085	1.73548	1.38838
255	1.06314	1.67252	1.33801
254	1.02292	1.61989	1.29591
253	0.986429	1.57178	1.25742
252	0.953391	1.53086	1.22469
251	0.92778	1.49712	1.1977
250	0.911236	1.47802	1.18241
250	0.718851	0.802861	1.20429

## Sheet: SI_Fig3a_hMR_Gels
Supplementary Figure 3a	Heterologous Expression of Human MTHFR and Mutants

## Sheet: SI_Fig3b_hMR_R357C_Assay
[NADPH] (µM) - wt	[NADPH]µM/min - wt	[NADPH] (µM) - R357C	[NADPH]µM/min - R357C
0	0	0	0
2	0.0511458	7.5	0.00126204
6	0.0951511	15	0.00247426
9	0.137828	25	0.00396878
34	0.281966	50	0.00405181
57	0.29442	75	0.00725673
81	0.340418	100	0.0129691

## Sheet: SI_Fig3b_hMR_FAD_Release
	Enzyme [Et] (nM) vs. Fluorescence Intensity (AU)
Time (sec)	wt-50 nM	wt-100 nM	wt-200 nM	wt-400 nM	R357C-50 nM	R357C-100 nM	R357C-200 nM	R357C-400 nM	A222V-50 nM	A222V-100 nM	A222V-200 nM
0	0	0	0	0	0	0	0	0	0	0	0
5	0.13	0.242	0.337	0.472	0.006	0.051	0.28	1.526	0.231	0.025	0.815
10	0.25	0.457	0.527	0.843	0.27	0.319	0.591	1.714	0.457	0.499	1.549
15	0.341	0.722	0.523	0.787	0.282	0.522	0.992	2.006	0.552	0.882	2.411
20	0.304	0.607	0.414	1.443	0.326	0.77	1.263	2.869	0.855	1.276	2.834
25	0.391	0.751	0.667	1.55	0.454	0.799	1.613	3.361	0.808	1.341	3.65
30	0.363	1.046	1.099	1.859	0.531	1.004	1.777	4	0.979	1.881	4.221
35	0.521	1.175	0.972	2.13	0.655	1.111	2.004	4.37	1.179	1.909	4.715
40	0.398	1.41	1.341	2.43	0.795	1.222	2.241	4.604	1.316	2.49	5.046
45	0.667	1.462	1.302	2.704	0.741	1.455	2.639	5.407	1.582	2.477	5.957
50	0.387	1.526	1.467	2.966	0.881	1.535	2.87	5.663	1.626	2.802	6.37
55	0.548	1.896	1.593	3.104	1.015	1.828	3.033	6.156	1.801	3.21	6.935
60	0.73	1.838	1.586	3.305	0.974	1.96	3.43	6.537	1.888	3.226	7.338
65	0.669	2.133	1.828	3.665	1.178	2.07	3.799	7.113	2.104	3.228	7.686
70	0.806	2.12	1.98	3.901	1.128	2.236	3.766	7.286	2.226	3.827	8.174
75	0.76	2.25	2.588	4.638	1.214	2.46	4.106	7.735	2.26	3.882	8.868
80	0.904	2.474	2.281	4.404	1.297	2.541	4.352	8.346	2.573	4.155	8.931
85	0.858	2.573	2.715	4.645	1.406	2.66	4.528	8.679	2.341	4.502	9.113
90	0.92	2.601	2.6	5.004	1.388	2.868	4.559	9.099	2.578	4.492	9.888
95	0.999	2.771	2.493	5.162	1.502	3.009	5.093	9.263	2.924	6.368	10.156
100	1.123	2.887	2.827	5.56	1.485	2.891	5.194	9.753	2.971	5.233	10.459
105	1.135	3.03	2.906	5.523	1.771	3.107	5.38	9.978	3.032	5.017	10.801
110	1.194	3.101	3.181	5.994	1.689	3.347	5.559	10.577	2.943	5.344	11.472
115	1.199	3.141	3.239	6.005	1.851	3.498	5.885	10.377	3.207	5.625	11.745
120	1.299	3.274	3.398	6.493	1.98	3.588	6.075	10.922	3.269	5.892	12.01
125	1.261	3.748	3.49	6.573	2.002	3.794	6.213	11.271	3.487	25.171	12.695
130	1.56	3.494	3.749	6.828	2.05	3.84	6.308	11.73	3.676	6.354	12.736
135	1.532	3.799	3.907	7.078	2.116	4.179	6.472	12.095	3.606	6.507	13.098
140	1.547	3.894	3.93	7.591	2.153	4.123	6.696	12.425	3.795	6.552	13.452
145	1.404	4.128	4.015	7.544	2.148	4.149	6.873	12.676	3.962	6.535	13.535
150	1.469	4.101	4.225	7.94	2.239	4.324	7.192	12.794	4.136	6.764	13.854
155	1.695	4.011	4.436	7.663	2.43	4.557	7.212	12.913	4.009	7.009	14.462
160	1.603	4.369	4.37	7.871	2.354	4.719	7.382	13.563	4.156	7.294	15.134
165	1.725	4.368	4.673	8.142	2.529	4.624	7.5	13.716	4.338	7.479	14.924
170	1.875	4.283	4.668	8.598	2.525	4.68	7.694	14.38	4.358	7.379	15.44
175	1.816	4.349	4.752	8.67	2.696	5.062	7.899	14.655	4.493	8.557	16.033
180	1.896	4.427	4.902	8.829	2.749	5.096	8.047	14.557	4.207	8.027	16.237
185	1.951	4.956	5.125	8.939	2.831	5.314	8.006	14.918	4.711	8.041	16.194
190	1.919	4.782	5.187	9.393	2.869	5.221	8.461	15.091	4.795	8.095	16.201
195	2.012	4.88	5.27	9.561	3.017	5.589	8.461	15.47	5.063	13.39	16.962
200	2.122	4.892	5.489	9.639	3.05	5.408	8.538	15.932	4.758	8.655	17.411
205	1.955	5.178	5.665	9.853	3.126	5.651	8.8	16.181	4.996	8.581	17.382
210	2.378	5.174	5.646	10.227	3.211	5.656	9.161	16.548	4.993	8.653	17.859
215	2.223	5.378	5.914	10.164	3.098	5.728	9.272	16.736	5.089	8.896	17.907
220	2.233	5.293	5.877	10.544	3.313	5.925	9.249	16.812	5.324	9.068	18.234
225	2.348	5.608	6.054	10.656	3.319	6.061	9.575	16.945	5.294	9.261	18.852
230	2.346	5.726	6.186	11.022	3.23	6.254	9.534	17.548	5.224	9.568	18.568
235	2.385	5.591	6.3	11.207	3.495	6.185	9.936	18.108	5.365	10.017	18.838
240	2.516	5.697	6.434	11.477	3.515	6.59	10.006	18.058	5.458	9.824	19.192
245	2.567	5.851	6.464	11.476	3.598	6.309	10.238	18.409	5.622	9.98	19.47
250	2.527	5.969	6.669	11.612	3.577	6.463	10.235	18.46	5.678	9.703	19.758
255	2.554	6.174	6.805	11.9	3.643	6.822	10.571	18.925	5.557	9.904	20.513
260	2.718	6.073	7.167	12.116	3.807	6.728	10.48	19.238	5.749	10.158	20.151
265	2.712	6.257	7.182	12.573	3.91	6.92	10.548	19.362	5.779	20.613	20.498
270	2.724	6.619	7.123	12.481	3.861	6.973	10.805	19.761	5.855	10.136	20.526
275	3.048	6.542	7.371	12.657	3.962	7.233	11.042	20.161	5.888	10.463	20.973
280	2.828	6.562	7.427	12.847	4.081	7.217	11.35	20.077	5.92	10.532	21.061
285	2.861	6.674	7.634	13.447	4.017	7.234	11.263	20.462	6.149	10.653	21.181
290	3.029	6.79	7.737	13.493	3.999	7.214	11.465	20.912	6.043	10.778	21.42
295	3.021	6.929	7.562	13.714	4.211	7.611	11.71	20.943	6.123	11.348	21.898
300	3.027	6.994	8.169	13.524	4.431	7.58	11.801	21.003	6.254	10.907	22.155
305	3.113	7.073	8.126	13.825	4.311	7.735	12.069	21.198	6.167	11.053	22.146
310	3.084	7.065	8.216	14.551	4.383	7.88	12.175	21.427	6.122	11.312	22.483
315	3.197	7.515	8.358	14.257	4.411	7.868	12.291	21.995	6.323	11.289	21.904
320	3.334	7.272	8.338	14.51	4.383	8.002	12.081	22.594	6.448	11.333	23.034
325	3.34	7.428	8.653	14.634	4.44	8.278	12.41	22.327	6.318	11.492	23.057
330	3.203	7.39	8.641	14.941	4.644	8.519	12.659	22.295	6.5	11.55	23.04
335	3.308	7.456	8.849	14.959	4.619	8.237	12.84	22.79	6.742	11.629	23.505
340	3.512	7.425	9.021	15.26	4.541	8.357	13.118	23.296	6.544	11.91	23.607
345	3.472	7.584	9.034	15.402	4.712	8.537	13.235	23.397	6.636	11.784	23.534
350	3.562	7.95	9.206	15.684	4.744	8.791	13.146	23.666	6.672	11.92	23.641
355	3.615	7.927	9.209	16.062	5.093	8.819	13.477	23.9	6.717	12.093	23.893
360	3.488	7.8	9.193	16.12	4.912	8.837	13.701	23.959	6.688	12.227	23.843
365	3.636	8.023	9.523	16.423	4.966	8.976	13.737	24.385	6.742	12.676	23.904
370	3.71	8.057	9.559	16.659	4.907	9.235	13.968	24.572	6.741	12.184	24.38
375	3.653	8.249	9.715	16.619	5.179	9	13.941	24.965	7.163	13.003	24.439
380	3.525	8.53	9.888	16.779	5.085	8.985	14.246	24.782	6.841	12.459	24.505
385	3.962	8.658	10.092	17.024	4.999	9.46	14.439	25.332	6.846	12.463	24.873
390	3.801	8.653	9.947	17.402	5.082	9.452	14.462	25.393	7.043	12.747	24.99
395	3.63	8.528	10.205	17.261	5.032	9.528	14.547	25.724	7.066	12.662	25.03
400	3.912	8.697	10.508	17.597	5.596	9.71	14.69	25.843	7.183	13.127	25.636
405	3.891	8.797	10.441	17.811	5.269	9.727	14.56	26.216	7.191	12.689	25.622
410	3.971	8.828	10.514	17.887	5.355	9.844	14.792	26.189	7.173	12.789	25.54
415	4.151	8.885	10.88	17.831	5.28	9.869	15.09	26.721	7.148	13.187	25.991
420	4.17	9.111	10.91	18.204	5.435	9.833	15.274	26.698	7.266	13.126	25.744
425	3.949	8.883	11.027	18.407	5.656	10.196	15.189	26.83	7.222	13.223	26.108
430	4.101	9.227	11.009	18.8	5.591	9.932	15.322	26.937	7.273	13.218	26.248
435	4.159	9.196	11.148	18.722	5.495	10.302	15.616	27.385	7.454	13.363	26.485
440	4.062	9.348	11.063	18.808	5.795	10.263	15.435	27.574	7.247	13.592	26.995
445	4.192	9.351	11.505	18.959	5.744	10.344	15.79	28.118	7.484	13.515	27.004
450	4.348	9.46	11.493	18.818	5.822	10.287	15.79	28.154	7.51	13.609	26.967
455	4.233	9.45	11.643	19.352	5.732	10.42	16.036	28.378	7.477	13.739	26.774
460	4.479	9.66	11.641	19.581	5.818	10.694	16.07	28.169	7.557	13.339	27.041
465	4.554	9.556	11.733	19.629	5.62	10.57	16.159	28.44	7.467	13.719	27.497
470	4.577	9.722	11.772	19.812	5.978	10.664	16.462	28.782	7.668	14.6	27.943
475	4.542	9.95	12.194	20.13	6.139	10.882	16.508	29.11	7.716	13.861	26.985
480	4.416	9.921	12.002	20.702	5.949	10.881	16.399	29.132	7.62	13.957	27.566
485	4.546	9.943	12.039	20.828	6.034	11.094	16.736	29.623	7.764	13.992	27.345
490	4.556	10.072	12.477	20.784	6.289	11.215	16.699	29.75	7.68	14.036	28.198
495	4.671	10.075	12.361	20.647	6.275	11.143	16.949	29.863	7.663	14.365	27.411
500	4.622	10.28	12.571	21.03	6.187	11.349	17.181	29.863	7.841	15.3	28.422
505	4.698	10.247	12.823	21.093	6.275	11.167	17.39	30.146	7.731	14.38	28.003
510	4.571	10.189	12.681	21.23	6.342	11.412	17.457	30.741	7.716	14.131	28.272
515	4.7	10.22	12.872	21.381	6.319	11.729	17.625	30.572	7.765	14.34	28.225
520	4.732	10.294	12.816	21.613	6.415	11.778	17.618	30.55	8.133	14.198	28.288
525	4.855	10.598	12.815	21.782	6.288	11.679	17.706	30.569	7.831	14.392	28.569
530	4.912	10.62	13.396	21.932	6.438	11.669	17.963	31.251	7.935	33.42	28.716
535	4.938	10.53	13.244	22.006	6.296	11.88	17.857	31.475	7.883	14.579	28.591
540	5.031	10.758	13.177	22.463	6.453	12.154	18.244	31.491	8.1	14.256	28.738
545	4.948	10.774	13.424	22.392	6.595	12.049	18.173	31.739	8.029	16.189	28.764
550	5.05	11.041	13.678	22.468	6.621	12.17	18.552	32.008	8.017	14.709	29.599
555	5.059	10.873	13.778	22.792	6.599	12.215	18.662	31.824	8.141	14.709	29.253
560	4.944	11.08	13.802	23.023	6.712	12.216	18.681	32.533	8.011	14.836	28.953
565	5.042	11.222	13.957	23.135	6.643	12.304	18.733	32.831	7.977	14.719	29.191
570	5.208	11.028	13.77	23.433	6.637	12.352	18.833	32.692	7.924	15.14	29.127
575	5.074	10.983	14.086	23.413	7.115	12.402	18.766	32.867	8.041	14.935	29.828
580	4.887	11.106	14.128	23.833	6.731	12.512	18.823	32.986	8.126	14.936	29.366
585	5.172	11.391	14.191	23.537	6.641	12.68	18.976	33.227	8.279	20.708	29.653
590	5.213	11.49	14.663	23.881	7.135	12.62	19.359	33.31	7.892	15.126	29.708
595	5.076	11.296	14.364	24.258	6.975	12.714	19.815	33.813	8.091	15.008	29.622
600	5.367	11.604	14.527	24.368	7.085	12.573	19.718	33.882	8.064	15.164	30.348
605	5.373	11.597	14.629	24.386	7.09	12.985	19.478	34.123	8.211	15.151	30.005
610	5.517	11.585	14.96	24.563	7.249	12.933	19.779	34.045	8.253	15.405	29.787
615	5.408	11.712	15.004	24.636	7.23	13.091	19.752	34.375	8.287	15.286	30.068
620	5.34	11.573	15.052	24.846	7.3	13.26	19.892	34.577	8.245	15.081	29.819
625	5.366	11.758	15.082	24.813	7.181	13.231	19.838	34.659	8.229	15.274	30.454
630	5.462	11.673	14.986	25.103	7.036	12.87	20.107	34.634	8.339	15.263	30.44
635	5.47	11.794	15.168	25.34	7.376	13.305	20.278	34.742	8.131	15.525	30.135
640	5.541	11.812	15.174	25.142	7.357	13.201	20.404	35.343	8.15	15.406	30.55
645	5.673	11.967	15.394	25.446	7.307	13.285	20.513	35.469	8.473	15.661	30.339
650	5.593	11.99	15.175	25.849	7.505	13.256	20.542	35.89	8.499	15.479	30.317
655	5.612	11.903	15.622	25.995	7.14	13.664	20.748	35.919	8.266	15.535	30.444
660	5.649	12.184	15.565	26.057	7.583	13.49	20.865	35.853	8.206	15.415	30.46
665	5.68	12.256	15.72	26.113	7.401	13.759	21.021	35.894	8.497	15.379	30.393
670	5.489	12.157	16.028	26.418	7.656	13.767	21.063	36.252	8.399	15.595	30.837
675	5.932	12.37	16.021	26.458	7.577	13.786	20.878	36.466	8.49	15.425	31.07
680	5.718	12.263	16.038	26.572	7.633	13.817	21.266	36.65	8.562	15.935	30.914
685	5.941	12.514	16.212	26.55	7.535	14.046	21.443	36.65	8.357	15.767	30.934
690	5.743	12.67	16.4	26.864	7.41	13.75	21.615	37.155	8.488	15.816	31.229
695	5.747	12.486	16.346	27.233	7.413	14.124	21.645	37.081	8.462	16.043	31.05
700	5.831	12.48	16.631	27.084	7.602	14.116	21.473	37.229	8.42	15.889	31.467
705	5.849	12.399	16.448	27.242	7.709	14.447	21.82	37.149	8.655	15.829	31.418
710	5.738	12.679	16.767	27.348	7.765	14.192	21.861	37.65	8.398	16.422	31.341
715	5.863	12.873	16.408	27.562	7.775	14.566	22.025	37.732	8.559	16.046	32.112
720	6.115	12.578	16.815	27.799	7.842	14.11	22.044	37.905	8.55	16.251	31.733
725	5.683	12.864	16.734	27.841	7.859	14.233	22.11	38.102	8.635	15.943	31.378
730	5.929	12.891	16.886	27.905	7.724	14.639	22.153	38.266	8.78	15.861	31.744
735	5.852	13.021	16.897	27.984	7.695	14.603	22.071	38.425	8.45	15.917	31.688
740	5.949	12.958	17.047	28.107	7.799	14.485	22.425	38.349	8.388	16.138	32.049
745	5.935	12.874	17.125	28.439	7.869	14.548	22.455	38.824	8.362	16.039	32.03
750	6.076	12.91	17.167	28.524	7.944	14.609	22.656	38.971	8.621	16.146	32.025
755	5.976	13.126	17.135	28.867	7.947	14.747	22.628	39.177	8.567	16.271	31.941
760	6.149	13.143	17.597	28.676	8.165	14.98	22.328	38.865	8.519	17.67	31.956
765	6.192	13.056	17.763	29.118	7.997	14.915	23.168	39.149	8.534	16.121	31.851
770	6.036	13.277	17.716	29.289	8.087	14.601	22.924	39.584	8.478	16.335	32.164
775	6.084	13.419	17.505	29.245	8.256	14.981	22.891	39.856	8.835	16.305	32.488
780	6.329	13.489	17.465	29.348	8.172	15.023	23.268	39.862	8.761	16.147	32.213
785	6.356	13.189	17.755	29.283	8.232	15.173	23.361	39.979	8.727	16.33	32.322
790	6.197	13.491	17.688	29.653	8.382	15.181	23.357	39.902	8.711	16.193	32.387
795	6.388	13.586	17.774	29.601	8.266	15.014	23.432	40.301	8.744	16.183	32.406
800	6.172	13.478	17.851	29.93	8.248	15.267	23.628	40.444	8.842	16.182	32.767

## Sheet: SI_Fig4_hMR_Mutants_Plot
hMTHFR	t1/2 of FAD release (sec)	NADPH:menadione oxidoreductase activity Vmax/[Et] (min-1)
Ala222Val	213.777	2039
Arg357Cys	532.582	171.785
Wildtype	434.712	2572.08

## Sheet: SI_Fig6a_cMR_Trypsin
Supplementary Figure 6a	Limited Proteolysis of cMTHFR, +/- AdoMet

[truncated: 1 more sheets: SI_Fig7a_cMR_R315A_Trypsin]
